# Supplementary material for: Assessing phenotypic diversity and trait relationships within (Syzygium cumini (L.) Skeels) using morpho-biochemical traits
Source: PeerJ. 2026 May 25;14:e21302. doi: 10.7717/peerj.21302 (PMC13218339; doi:10.7717/peerj.21302)
Supplement: Supplemental Information 1 [file peerj-14-21302-s001.xlsx]

## Sheet: Sheet1
Trait	States	Codes
Tree growth habit (TGH)	Spreading	3
	Semi-spreading	5
	Upright	7
Tree foliage (TF)	Sparse	1
	Dense	3
Leaf length: width ratio (LL/LW)	Low	3
	High	7
Petiole length (PetL)	Short	3
	Medium	5
	Long	7
Leaf apex (LApx)	Acute	3
	Acuminate	7
Leaf base (LBs)	Acute	3
	Round	7
Mature leaf color (MLC)	Green	3
	Dark green	5
Mature fruit color (MFC)	Purple red	1
	Dark purple	2
	Purple black	3
Mature fruit shape (MFS)	Oblong	3
	Elliptic	5
	Ovoid	7
	Round	9
Mature fruit apex (MFApx)	Flat	3
	Depressed	5
	Round	7
Mature fruit stalk end (MFSE)	Nipple-shaped	3
	Flattened	5
	Depressed	7
Mature fruit pulp color (MFPC)	Cream white	1
	Purple white	9
