# Supplementary material for: Assessing phenotypic diversity and trait relationships within (Syzygium cumini (L.) Skeels) using morpho-biochemical traits
Source: PeerJ. 2026 May 25;14:e21302. doi: 10.7717/peerj.21302 (PMC13218339; doi:10.7717/peerj.21302)
Supplement: Supplemental Information 3 [file peerj-14-21302-s003.xlsx]

## Sheet: ST-1
Supplementary Table 1: Basic details of 123 jamun genotypes sampled during 2022-24 from different districts of Uttar Pradesh, India.
S.N.	District	Location	GPS coordinates	Habitat	Time of ripening	Code
1	Lucknow	Kasmandi Khurd	26°57'44.6"N 80°43'17.6"E	Semi-domesticated	Third week of June	Lk-1
2	Lucknow	Nabi Panah	26°58'35.3"N 80°43'30.8"E	Semi-domesticated	Third week of June	Lk-2
3	Lucknow	Nabi Panah	26°58'29.1"N 80°43'28.3"E	Semi-domesticated	First week of July	Lk-3
4	Lucknow	Masirha Hamir	26°59'46.2"N 80°43'46.3"E	Semi-domesticated	First week of July	Lk-4
5	Lucknow	Masirha Hamir	27°00'00.0"N 80°43'49.4"E	Semi-domesticated	First week of July	Lk-5
6	Lucknow	Gahndo	27°02'16.1"N 80°41'25.9"E	Semi-domesticated	First week of July	Lk-6
7	Lucknow	Siswara	27°02'43.6"N 80°40'18.3"E	Semi-domesticated	Second week of June	Lk-7
8	Lucknow	Rahata	27°02'29.4"N 80°39'44.4"E	Semi-domesticated	Last week of June	Lk-8
9	Lucknow	Umraval	27°04'26.0"N 80°40'11.2"E	Road side	Third week of June	Lk-9
10	Lucknow	Umraval	27°04'04.3"N 80°40'11.2"E	Road side	Second week of June	Lk-10
11	Lucknow	Om Nagar	26°48'55.0"N 80°54'38.3"E	Road side	Second week of June	Lk-11
12	Lucknow	Puraniya	26°53'37.5"N 80°56'18.9"E	Road side	First week of July	Lk-12
13	Lucknow	IISR, Lucknow	26°48'47.8"N 80°55'28.9"E	Experimental farm	Third week of June	Lk-13
14	Lucknow	IISR, Lucknow	26°48'47.4"N 80°55'29.1"E	Experimental farm	Third week of June	Lk-14
15	Lucknow	IISR, Lucknow	26°48'49.3"N 80°55'28.9"E	Experimental farm	Third week of June	Lk-15
16	Lucknow	IISR, Lucknow	26°48'49.7"N 80°55'28.6"E	Experimental farm	Second week of June	Lk-16
17	Lucknow	IISR, Lucknow	26°48'50.1"N 80°55'23.7"E	Experimental farm	Second week of June	Lk-17
18	Lucknow	IISR, Lucknow	26°48'51.3"N 80°55'29.6"E	Experimental farm	Last week of June	Lk-18
19	Lucknow	IISR, Lucknow	26°48'51.1"N 80°55'26.5"E	Experimental farm	Last week of June	Lk-19
20	Lucknow	IISR, Lucknow	26°48'50.4"N 80°55'23.5"E	Experimental farm	Last week of June	Lk-20
21	Lucknow	IISR, Lucknow	26°48'47.2"N 80°55'28.4"E	Experimental farm	Last week of June	Lk-21
22	Lucknow	IISR, Lucknow	26°48'47.0"N 80°55'28.8"E	Experimental farm	First week of July	Lk-22
23	Lucknow	IISR, Lucknow	26°48'47.2"N 80°55'28.4"E	Experimental farm	First week of July	Lk-23
24	Lucknow	IISR, Lucknow	26°48'46.7"N 80°55'28.0"E	Experimental farm	First week of July	Lk-24
25	Lucknow	IISR, Lucknow	26°48'49.1"N 80°55'24.2"E	Experimental farm	Last week of June	Lk-25
26	Lucknow	IISR, Lucknow	26°48'47.0"N 80°55'25.5"E	Experimental farm	Last week of June	Lk-26
27	Lucknow	IISR, Lucknow	26°48'50.4"N 80°55'23.5"E	Experimental farm	Last week of June	Lk-27
28	Lucknow	IISR, Lucknow	26°48'50.4"N 80°55'23.6"E	Experimental farm	Last week of June	Lk-28
29	Lucknow	IISR, Lucknow	26°48'02.9"N 80°55'33.8"E	Experimental farm	Third week of June	Lk-29
30	Lucknow	IISR, Lucknow	26°48'02.9"N 80°55'33.8"E	Experimental farm	Third week of June	Lk-30
31	Lucknow	IISR, Lucknow	26°53'07.5"N 80°45'60.0"E	Experimental farm	Last week of June	Lk-31
32	Lucknow	IISR, Lucknow	26°48'47.8"N 80°55'28.2"E	Experimental farm	Last week of June	Lk-32
33	Lucknow	IISR, Lucknow	26°48'47.6"N 80°55'27.9"E	Experimental farm	Second week of June	Lk-33
34	Ayodhya	Bhelsar	26°46'37.0"N 81°48'28.6"E	Road side	Last week of June	Ay-1
35	Ayodhya	Bhelsar	26°46'45.8"N 81°47'43.7"E	Semi-domesticated	Second week of July	Ay-2
36	Ayodhya	Rudauli	26°45'03.7"N 81°44'57.3"E	Semi-domesticated	Second week of July	Ay-3
37	Ayodhya	Rudauli	26°45'13.4"N 81°45'04.9"E	Semi-domesticated	Second week of July	Ay-4
38	Ayodhya	Devkali	26°47'14.7"N 82°11'52.2"E	Road side	Third week of June	Ay-5
39	Ayodhya	Ayodhya city	26°47'24.3"N 82°12'15.5"E	Road side	Third week of June	Ay-6
40	Siddharth nagar	Bansi	27°10'22.7"N 82°56'13.6"E	Road side	Third week of June	Sd-1
41	Siddharth nagar	Nachani	27°05'58.0"N 82°52'09.3"E	Road side	First week of July	Sd-2
42	Siddharth nagar	Sonkhar	27°11'28.9"N 82°37'26.8"E	Semi-domesticated	First week of July	Sd-3
43	Siddharth nagar	Venipur Urf Puraina	27°18'57.7"N 82°44'05.7"E	Semi-domesticated	Third week of June	Sd-4
44	Siddharth nagar	Ganwariya	27°19'09.6"N 82°42'35.3"E	Road side	First week of July	Sd-5
45	Siddharth nagar	Bansi	27°11'29.3"N 82°56'03.0"E	Road side	First week of July	Sd-6
46	Siddharth nagar	Gularia Lala	27°11'49.9"N 82°56'51.6"E	Semi-domesticated	First week of July	Sd-7
47	Barabanki	Mohammadpur Upadhya	26°45'31.6"N 81°29'37.9"E	Road side	Last week of June	Br-1
48	Barabanki	Mohammadpur Upadhya	26°45'30.2"N 81°29'32.5"E	Semi-domesticated	Last week of June	Br-2
49	Barabanki	Mohammadpur Upadhya	26°45'31.6"N 81°29'37.8"E	Road side	Last week of June	Br-3
50	Barabanki	Mohammadpur Upadhya	26°45'33.0"N 81°29'20.7"E	Road side	Last week of June	Br-4
51	Barabanki	Malhuamau	26°45'36.0"N 81°29'51.8"E	Semi-domesticated	Second week of June	Br-5
52	Barabanki	Bhanpur	26°45'45.6"N 81°30'04.3"E	Semi-domesticated	Second week of June	Br-6
53	Barabanki	Bahreladih	26°45'13.6"N 81°29'38.3"E	Semi-domesticated	First week of July	Br-7
54	Barabanki	Bhanpur	26°45'44.4"N 81°30'02.2"E	Semi-domesticated	First week of July	Br-8
55	Barabanki	Malhuamau	26°45'35.4"N 81°29'52.0"E	Road side	First week of July	Br-9
56	Barabanki	Bahrela nahar	26°45'27.5"N 81°29'50.7"E	Road side	First week of July	Br-10
57	Barabanki	Harilal pur	26°46'09.1"N 81°30'33.2"E	Road side	Last week of June	Br-11
58	Barabanki	Bhanpur	26°46'01.6"N 81°30'11.6"E	Semi-domesticated	Last week of June	Br-12
59	Barabanki	Bhanpur	26°46'01.6"N 81°30'11.6"E	Semi-domesticated	Last week of June	Br-13
60	Barabanki	Bhanpur	26°46'01.6"N 81°30'11.6"E	Road side	Last week of June	Br-14
61	Barabanki	Mahulara	26°46'49.6"N 81°30'02.0"E	Semi-domesticated	First week of July	Br-15
62	Barabanki	Mahulara	26°46'49.6"N 81°30'02.2"E	Semi-domesticated	First week of July	Br-16
63	Barabanki	Mahulara	26°46'49.6"N 81°30'02.2"E	Semi-domesticated	Second week of June	Br-17
64	Barabanki	Bahrella chauraha	26°45'24.4"N 81°29'43.2"E	Semi-domesticated	Second week of June	Br-18
65	Barabanki	Pure mani	26°45'12.2"N 81°29'38.1"E	Road side	First week of July	Br-19
66	Barabanki	Pure mani	26°45'12.3"N 81°29'38.3"E	Road side	First week of July	Br-20
67	Hardoi	Narayanpur	27°00'57.0"N 80°33'14.5"E	Road side	Last week of June	Hr-1
68	Hardoi	Narayanpur	27°00'54.6"N 80°33'12.8"E	Semi-domesticated	Last week of June	Hr-2
69	Hardoi	Narayanpur	27°00'54.9"N 80°33'12.4"E	Road side	Last week of June	Hr-3
70	Hardoi	Narayanpur	27°00'55.9"N 80°33'15.6"E	Road side	Last week of June	Hr-4
71	Hardoi	Narayanpur	27°00'54.4"N 80°33'14.3"E	Semi-domesticated	Last week of June	Hr-5
72	Hardoi	Narayanpur	27°00'54.6"N 80°33'14.0"E	Semi-domesticated	Third week of June	Hr-6
73	Hardoi	Saray Marukpur	27°04'16.6"N 80°28'56.0"E	Road side	Third week of June	Hr-7
74	Hardoi	Saray Marukpur	27°04'16.6"N 80°28'56.2"E	Road side	First week of July	Hr-8
75	Hardoi	Saray Marukpur	27°04'21.3"N 80°28'42.0"E	Road side	First week of July	Hr-9
76	Hardoi	Som, Sandila	27°04'29.3"N 80°28'23.2"E	Road side	First week of July	Hr-10
77	Hardoi	Som, Sandila	27°04'28.6"N 80°28'23.6"E	Road side	Last week of June	Hr-11
78	Hardoi	Som, Sandila	27°04'29.3"N 80°28'23.4"E	Road side	Last week of June	Hr-12
79	Hardoi	Som, Sandila	27°04'32.0"N 80°28'16.5"E	Road side	Last week of June	Hr-13
80	Hardoi	Som, Sandila	27°04'44.2"N 80°27'51.9"E	Semi-domesticated	Last week of June	Hr-14
81	Hardoi	Som, Sandila	27°04'43.4"N 80°27'51.8"E	Semi-domesticated	First week of July	Hr-15
82	Hardoi	Som, Sandila	27°04'41.0"N 80°27'54.9"E	Road side	First week of July	Hr-16
83	Hardoi	Som, Sandila	27°04'39.5"N 80°27'54.7"E	Semi-domesticated	Second week of July	Hr-17
84	Hardoi	Som, Sandila	27°04'40.0"N 80°27'52.0"E	Semi-domesticated	Last week of June	Hr-18
85	Hardoi	Som, Sandila	27°04'40.0"N 80°28'05.4"E	Semi-domesticated	Second week of July	Hr-19
86	Hardoi	Som, Sandila	27°04'40.6"N 80°28'05.2"E	Semi-domesticated	Second week of July	Hr-20
87	Hardoi	Som, Sandila	27°04'41.7"N 80°28'05.0"E	Semi-domesticated	Last week of June	Hr-21
88	Hardoi	Som, Sandila	27°04'40.9"N 80°28'04.5"E	Semi-domesticated	Last week of June	Hr-22
89	Gonda	Manjha Kala	26°49'50.3"N 82°11'52.6"E	Road side	Second week of July	Gn-1
90	Gonda	Sahelia	26°51'02.5"N 81°11'05.2"E	Semi-domesticated	Second week of July	Gn-2
91	Gonda	Nawabganj	26°51'33.1"N 82°09'35.2"E	Road side	Second week of July	Gn-3
92	Gonda	Nawabganj	26°51'46.2"N 82°09'13.3"E	Road side	Second week of July	Gn-4
93	Gonda	Khempur	26°53'41.8"N 82°04'48.1"E	Semi-domesticated	Second week of July	Gn-5
94	Gonda	Persiya	26°53'20.7"N 82°05'05.9"E	Road side	Last week of June	Gn-6
95	Gonda	Ballipur	26°52'36.3"N 82°06'27.1"E	Road side	Last week of June	Gn-7
96	Gonda	Ballipur	26°52'40.4"N 82°06'18.5"E	Road side	First week of July	Gn-8
97	Gonda	Bhopatpur	26°52'33.4"N 82°05'03.5"E	Semi-domesticated	First week of July	Gn-9
98	Gonda	Khempur	26°53'40.1"N 82°04'21.4"E	Road side	First week of July	Gn-10
99	Gonda	Nawabganj	26°51'32.9"N 82°09'35.8"E	Road side	Second week of July	Gn-11
100	Gonda	Louwabirpur	26°52'03.0"N 82°07'45.2"E	Road side	Second week of July	Gn-12
101	Gonda	Garsar	26°54'08.2"N 82°03'05.4"E	Road side	Second week of July	Gn-13
102	Gonda	Garsar	26°54'09.2"N 82°03'04.3"E	Road side	Second week of July	Gn-14
103	Gonda	Gohani	26°54'30.2"N 82°02'22.3"E	Road side	Second week of July	Gn-15
104	Gonda	Gohani	26°54'30.2"N 82°02'22.3"E	Road side	Last week of June	Gn-16
105	Gonda	Nawabganj	26°51'43.6"N 82°09'17.1"E	Road side	Third week of July	Gn-17
106	Gonda	Louwabirpur	26°52'14.6"N 82°08'03.4"E	Road side	Third week of July	Gn-18
107	Gonda	Gopal pur	26°53'10.7"N 82°07'42.1"E	Semi-domesticated	Second week of July	Gn-19
108	Gonda	Louwabirpur	26°52'34.1"N 82°08'10.2"E	Semi-domesticated	Second week of July	Gn-20
109	Unnao	Dhaora, Mohan	26°48'41.6"N 80°39'50.1"E	Road side	First week of July	Un-1
110	Unnao	Dhaora, Mohan	26°48'41.6"N 80°39'50.0"E	Road side	First week of July	Un-2
111	Unnao	Dhaora, Mohan	26°48'43.3"N 80°39'49.9"E	Road side	First week of July	Un-3
112	Unnao	Koiya Madarpur,	26°48'23.2"N 80°39'59.2"E	Semi-domesticated	First week of July	Un-4
113	Unnao	Koiya Madarpur	26°48'30.3"N 80°40'12.0"E	Road side	Last week of June	Un-5
114	Unnao	Dhaora, Mohan	26°48'36.4"N 80°40'06.9"E	Road side	Last week of June	Un-6
115	Unnao	Dhawahar	26°47'57.0"N 80°39'58.8"E	Semi-domesticated	Last week of June	Un-7
116	Unnao	Mohan	26°46'34.7"N 80°40'49.6"E	Road side	Second week of July	Un-8
117	Unnao	Mohan	26°46'34.7"N 80°40'49.6"E	Road side	Second week of July	Un-9
118	Unnao	Mohan Khurd Khalsa	26°46'39.5"N 80°41'21.9"E	Road side	First week of July	Un-10
119	Unnao	Mohan Khurd Khalsa	26°46'39.4"N 80°41'22.0"E	Road side	First week of July	Un-11
120	Unnao	Mohan Khurd Khalsa	26°46'41.0"N 80°41'22.6"E	Road side	First week of July	Un-12
121	Unnao	Matriya	26°50'53.7"N 80°39'18.2"E	Semi-domesticated	Last week of June	Un-13
122	Unnao	Matriya	26°50'25.4"N 80°40'10.4"E	Road side	Last week of June	Un-14
123	Unnao	Matriya	26°50'25.4"N 80°40'10.3"E	Road side	Second week of July	Un-15

## Sheet: SF_1
Supplementary Fig. 1a: Calibration curve used for quantification of total flavonoids.
Supplementary Fig. 1b: Calibration curve used for quantification of total phenols.

## Sheet: ST-2
Supplementary Table 2: Tree-level means for different traits of 123 jamun genotypes sampled during 2022-24 from different districts of Uttar Pradesh, India.
District	Gen	LL	LW	FL	FD	FWt	SL	SD	SWt	TSS	PC	PSR
Ayodhya	Ay-1	13.6	6.55	2.66	2.13	9.01	1.96	1.14	2.11	18.4	76.5	3.32
Ayodhya	Ay-2	18.4	7.22	2.12	1.83	5.65	1.64	0.98	1.24	17.1	77.9	3.73
Ayodhya	Ay-3	15	6.48	2.31	1.97	6.83	1.8	1.02	1.4	17.8	79.3	4.03
Ayodhya	Ay-4	15.1	7.21	2.13	1.86	5.57	1.82	1.53	1.16	17.8	78.5	3.94
Ayodhya	Ay-5	15.5	7.04	2.33	2.1	7.31	1.69	1.19	1.69	18.5	76.9	3.44
Ayodhya	Ay-6	13.8	5.52	1.13	0.958	5.36	0.815	0.582	1.12	18	78.8	3.79
Barabanki	Br-1	14.2	7.12	3.08	2.27	10.5	2.11	1.03	1.92	14.3	81.7	4.54
Barabanki	Br-2	14.2	6.96	3.09	2.46	12.6	1.93	0.946	1.27	13.4	90	9.61
Barabanki	Br-3	13.4	6.89	3.13	2.23	10.6	2.24	1.09	1.93	13.9	81.6	4.53
Barabanki	Br-4	15	7.01	3.21	2.07	9.24	2.23	0.952	1.61	15.9	82.3	4.88
Barabanki	Br-5	13.6	6.7	3.43	2.15	10.2	2.3	0.952	1.77	13.4	82.5	4.79
Barabanki	Br-6	14.3	5.85	2.9	1.79	6.76	1.98	0.805	0.49	13.4	92.9	15.3
Barabanki	Br-7	14.1	5.85	3.01	2.09	8.75	2.15	0.826	0.97	12.4	88.8	8.61
Barabanki	Br-8	14.3	5.76	2.99	2.02	7.96	2.17	0.843	1.01	12.7	87.1	7.03
Barabanki	Br-9	13.9	5.75	3.36	1.98	8.87	2.2	0.827	1.29	13.7	85.3	5.95
Barabanki	Br-10	14.4	5.8	2.98	2.05	8.48	2.17	0.852	0.93	13	88.9	8.15
Barabanki	Br-11	14.5	6.16	3.11	2.13	9.26	1.94	0.935	1.22	12.4	86.5	6.68
Barabanki	Br-12	13.4	6.45	2.97	2.15	9.01	1.94	0.882	1.09	12.2	87.9	7.58
Barabanki	Br-13	15.3	6.2	2.8	1.99	7.3	1.87	0.914	1.16	13	84.2	5.39
Barabanki	Br-14	15.9	6.54	3.03	2.37	11.6	2.04	1.09	1.33	11.8	88.6	7.82
Barabanki	Br-15	14	6.64	3.02	2.29	11.3	2.04	1.13	1.32	12.2	88.1	7.73
Barabanki	Br-16	13.3	6.73	2.9	2.1	10.1	1.92	0.8	1.17	12.6	88.4	7.77
Barabanki	Br-17	12	6.28	2.95	2.39	13.2	2.08	1.24	1.7	13.6	87.2	6.93
Barabanki	Br-18	13.9	7.44	2.83	1.98	8.28	1.95	1.05	1.28	12.8	84.5	5.49
Barabanki	Br-19	11.7	6.07	2.93	2.05	8.88	2.03	1.02	1.25	14	85.8	6.14
Barabanki	Br-20	14.1	7.08	2.53	1.8	7.55	1.82	0.792	1.04	13.5	86.2	6.28
Gonda	Gn-1	13.2	6.66	2.62	2.22	9.38	2.02	1.13	1.31	13.9	86.1	6.59
Gonda	Gn-2	12.9	6.69	2.56	2.08	9.88	1.9	1.11	1.86	12.9	81.1	4.34
Gonda	Gn-3	14.4	7.29	2.14	1.63	5.39	1.28	0.778	0.87	15.5	83.6	5.23
Gonda	Gn-4	12.1	6.08	3.14	1.98	9.01	2.35	0.998	1.51	12.8	83.2	5.04
Gonda	Gn-5	15.1	7.69	2.77	2.27	10.1	1.8	0.971	1.43	10.8	85.8	6.15
Gonda	Gn-6	14.8	7.31	2.69	2.13	7.49	1.87	0.971	1.2	13.6	84	5.25
Gonda	Gn-7	12.8	6.26	2.65	2.17	7.33	1.65	0.991	1.2	12.7	83.6	5.2
Gonda	Gn-8	14.1	6.87	3.43	2.1	9.43	2.24	0.997	1.43	14.6	84.7	5.7
Gonda	Gn-9	12.3	6.03	3.01	2.03	8.94	2.13	0.973	1.5	13.1	83	5.16
Gonda	Gn-10	13.9	6.76	3.56	2.65	16.5	2.46	1.1	1.93	14.3	88.3	7.59
Gonda	Gn-11	13.1	6.96	3.28	2.6	14.9	1.98	1.12	1.88	14.1	87.4	7.09
Gonda	Gn-12	14.6	7.21	2.52	2.05	7.99	1.86	0.951	1.18	15.2	85.2	5.86
Gonda	Gn-13	13.4	6.77	2.59	2.2	9.77	1.89	1.02	1.51	14.6	84.5	5.58
Gonda	Gn-14	13	6.7	2.51	2	7.79	1.93	0.827	1.23	12.4	84.2	5.39
Gonda	Gn-15	13.5	7.22	2.29	1.96	7.32	1.76	0.905	1.13	13	84.7	5.85
Gonda	Gn-16	13.1	6.38	2.66	2.2	11	1.97	1.1	1.58	12.6	85.5	6.14
Gonda	Gn-17	13.7	7.15	2.48	1.94	7.54	1.82	0.989	1.05	13.1	86	6.24
Gonda	Gn-18	13.5	7.02	3.22	2.69	12.5	2.43	1.16	1.64	11.6	86.9	6.67
Gonda	Gn-19	12.5	6.46	2.54	2.11	7.54	1.87	0.833	1.37	11.5	81.9	4.54
Gonda	Gn-20	13.8	6.88	2.69	2.02	7.57	1.86	0.795	1.17	12	84.6	5.57
Hardoi	Hr-1	18.2	7.17	3.54	2.54	14.8	2.21	0.828	1.19	12.1	91.9	12.4
Hardoi	Hr-2	17.7	6.73	3	1.94	8.22	2.12	0.804	1	12.3	87.6	7.39
Hardoi	Hr-3	12	6.87	2.84	2.18	8.99	2.04	0.784	0.98	11.9	89.2	8.83
Hardoi	Hr-4	11.8	6.9	2.97	2.23	9.73	2.17	0.829	1.68	12.7	82.6	5
Hardoi	Hr-5	12	6.49	3.02	2.3	10.9	2.14	0.883	1.68	11.4	84.5	5.91
Hardoi	Hr-6	17.4	8.29	3.03	2.07	9.46	2.09	0.803	1.1	11.3	88.3	7.77
Hardoi	Hr-7	16.2	6.46	2.93	2.07	8.61	2.1	0.842	1.29	12.8	85.1	5.89
Hardoi	Hr-8	15.2	7.86	2.78	2.13	7.72	2.14	0.781	1.31	12	83.1	5.15
Hardoi	Hr-9	12.2	5.98	2.5	1.91	7.27	1.9	0.643	0.59	13.9	91.7	11.8
Hardoi	Hr-10	17.5	8.28	2.79	2.05	7.5	2.19	0.899	1.48	13.2	79.9	4.26
Hardoi	Hr-11	16.1	7.84	2.53	1.81	6.2	1.83	0.722	0.51	12.9	91.7	12.5
Hardoi	Hr-12	16.5	7.74	2.62	1.91	6.76	1.98	0.784	0.88	12.4	87	7.29
Hardoi	Hr-13	14.7	7.31	2.55	2	7.25	2.02	0.718	1.28	12.6	82.5	4.93
Hardoi	Hr-14	16.2	8.38	2.64	2.05	7.58	1.9	0.768	0.81	11.3	88.9	9.15
Hardoi	Hr-15	13.4	7.48	2.63	1.91	7.09	1.93	0.716	0.39	13.3	94.4	18.8
Hardoi	Hr-16	13.8	6.92	2.71	1.93	8.45	2.06	0.785	1	12	88.1	7.58
Hardoi	Hr-17	14	6.99	2.82	2.13	8.39	2.08	0.81	1.15	14.4	86.7	7.29
Hardoi	Hr-18	14.3	5.97	2.73	1.95	6.38	1.98	0.691	0.67	12.4	89.3	8.78
Hardoi	Hr-19	14.4	7.29	2.85	2.15	8.85	2.08	0.809	1.21	11.8	86.2	6.4
Hardoi	Hr-20	13.4	7.16	2.53	1.75	5.74	1.93	0.802	0.99	11.1	82.6	4.98
Hardoi	Hr-21	16.4	7.48	2.59	1.98	6.92	2	0.798	0.98	11.7	85.9	6.25
Hardoi	Hr-22	13.6	6.59	2.6	1.91	6.63	1.91	0.692	0.73	11.5	88.8	8.28
Lucknow	Lk-1	15.1	5.37	2.79	1.73	6.93	2.13	0.791	1.32	17.6	80.6	4.48
Lucknow	Lk-2	15.1	8.22	2.37	1.85	6.04	1.92	0.989	1.28	10.6	78.8	3.82
Lucknow	Lk-3	18.1	7.06	3.11	2.02	8.87	2.16	1.02	1.36	15.8	84.6	5.72
Lucknow	Lk-4	17.5	6.89	1.92	0.848	6.43	1.62	0.628	1.23	17.2	80.6	4.28
Lucknow	Lk-5	13.3	5.96	2.32	2.01	6.92	1.85	1.05	1.59	12.6	76.9	3.36
Lucknow	Lk-6	14.3	7.32	2.65	2.01	6.79	1.93	0.999	1.43	13.4	78.9	3.85
Lucknow	Lk-7	15.1	6.1	2.84	1.98	8	2.17	0.923	1.3	12	83.5	5.29
Lucknow	Lk-8	15.7	6.72	3.03	1.93	7.98	2.06	0.918	1.21	16.2	84.7	5.7
Lucknow	Lk-9	14.1	6.97	3.15	1.74	8.2	2.08	0.845	1.37	18.7	82.6	5.38
Lucknow	Lk-10	14.1	7.21	2.16	1.53	3.18	1.58	0.853	0.731	12.4	76.7	3.42
Lucknow	Lk-11	17.8	7.58	3.59	2.54	14	2.15	1.06	2.03	17.1	85	6.41
Lucknow	Lk-12	14.3	7.39	2.65	2.09	7.29	1.99	1	1.56	20	77.7	4.06
Lucknow	Lk-13	19.3	7.48	2.77	1.91	7.71	1.88	0.795	0.71	12.1	90.8	10.7
Lucknow	Lk-14	15.4	7.3	2.31	1.83	5.6	1.83	1.16	1.48	12.4	73.3	2.8
Lucknow	Lk-15	15.3	7.42	3.08	2.11	10.6	2.07	0.766	1.07	12.1	89.8	8.97
Lucknow	Lk-16	18	7.17	2.67	1.72	7.54	2.11	0.874	1.18	14.2	84.4	5.58
Lucknow	Lk-17	18.9	7.24	2.73	1.7	6.72	2.07	0.852	1.09	12.4	83.5	5.79
Lucknow	Lk-18	16.8	6.94	3.17	2.08	10.4	2.19	0.904	1.39	12.8	86.4	6.81
Lucknow	Lk-19	18.6	7.16	2.72	1.67	5.69	2.07	0.941	1.3	12.8	76.8	3.63
Lucknow	Lk-20	21.1	7.36	3.19	2	9.04	2.2	0.957	1.44	13.2	83.9	5.33
Lucknow	Lk-21	20.1	6.94	3.02	2.05	9.65	2.25	0.912	1.4	12.4	85.3	6.24
Lucknow	Lk-22	22.3	7.47	2.94	1.82	7.87	2.13	0.899	1.27	12.4	83.5	5.51
Lucknow	Lk-23	18.1	7.07	3.73	2.18	13.1	2.4	1.02	1.72	14.7	86.4	6.94
Lucknow	Lk-24	15.6	7.04	2.86	2.2	9.67	1.64	0.831	0.73	12.7	92.4	13
Lucknow	Lk-25	18.5	7.29	3.35	2.19	12	2.11	0.982	1.51	13	87.1	7.17
Lucknow	Lk-26	20.3	7.68	3.46	2.21	12.4	2.23	0.931	1.48	13.2	87.9	7.46
Lucknow	Lk-27	18.8	7.34	2.91	1.66	7.81	2	0.877	1.25	13.4	83.9	5.46
Lucknow	Lk-28	17.7	7.25	3.32	2.06	10.8	2.15	0.894	1.28	12.9	88.1	7.88
Lucknow	Lk-29	17.7	6.67	3.46	2.06	12	2.27	0.909	1.41	12.2	87.8	7.96
Lucknow	Lk-30	20.1	7.72	3.44	2.24	13.4	2.16	0.973	1.41	12.3	89.4	8.63
Lucknow	Lk-31	17.6	7.17	3.06	1.95	8.96	1.96	0.888	1.06	12	88.2	7.62
Lucknow	Lk-32	18.9	6.78	3.2	2.11	10.6	2.13	0.883	1.31	12.5	87.5	7.78
Lucknow	Lk-33	19.3	7.17	3.11	2.01	9.33	2.03	0.938	1.25	12.3	86.5	6.95
Siddharthnagar	Sd-1	16.6	3.21	1.85	1.56	3.6	1.6	0.952	0.964	19	72.2	2.83
Siddharthnagar	Sd-2	17.4	6.49	1.77	1.48	2.61	1.46	0.875	0.84	18.1	67.5	2.19
Siddharthnagar	Sd-3	19.3	6.3	2.9	2.08	9.96	1.72	0.817	1.57	17.7	83.7	5.75
Siddharthnagar	Sd-4	11	5.29	1.52	1.34	2.04	1.34	0.844	0.79	18.2	61.1	1.6
Siddharthnagar	Sd-5	12	4.94	2.98	2.23	10.4	2.26	1.06	2.39	19.3	76.8	3.35
Siddharthnagar	Sd-6	13.6	5.8	2.43	2.21	8.32	1.77	1.29	1.7	19.5	79.6	4.01
Siddharthnagar	Sd-7	17.9	7.18	3.77	2.84	17.7	2.15	0.987	1.58	15.1	91.1	10.4
Unnao	Un-1	12.5	5.97	2.56	1.86	7.69	1.85	0.991	1.69	13.3	77.5	3.65
Unnao	Un-2	11.5	5.69	2.52	1.75	8.3	1.7	0.851	1.33	13.5	84	5.36
Unnao	Un-3	14.6	6.91	2.89	2.17	9.23	1.97	0.984	1.37	14.4	85.1	5.75
Unnao	Un-4	12.4	6.11	2.2	1.81	4.98	1.6	0.719	1	14.8	79.7	4
Unnao	Un-5	14.2	7	3.34	2.26	11.3	2.19	1.02	1.64	13.7	85.4	5.9
Unnao	Un-6	14	6.48	3.44	2.24	13.6	2.11	1.22	1.6	13.5	88.2	7.55
Unnao	Un-7	12.7	5.99	3.11	2.08	9.32	1.88	1.07	1.05	13.2	88.6	7.92
Unnao	Un-8	13.2	6.6	2.68	2.29	11.4	1.53	1.03	1.06	14	90.7	9.82
Unnao	Un-9	14.3	7.34	2.64	2.1	9.03	1.6	1.2	1.21	12.4	86.6	6.64
Unnao	Un-10	13	6.4	2.3	1.84	5.69	1.39	0.92	0.86	14.1	84.6	5.71
Unnao	Un-11	14.3	7.29	2.82	2.08	8.64	1.99	0.958	1.22	13.9	85.8	6.14
Unnao	Un-12	11.9	5.9	2.89	2.18	8.7	2.09	0.964	1.22	13.8	85.9	6.14
Unnao	Un-13	14.8	7.26	2.67	2.19	7.67	1.89	1.04	1.27	13.8	83.5	5.11
Unnao	Un-14	14.3	6.95	2.53	1.97	7.14	1.88	1.03	1.32	14.1	81.6	4.51
Unnao	Un-15	12.6	6.23	2.78	2.16	9	2	0.98	1.16	13.2	87	6.84

## Sheet: ST-3
Supplementary Table 3: Pearson's bivariate correlations among different traits, lower and upper confidence limits, and associated p-values.
Trait	Trait	r	lower_CI	upper_CI	p_value	Significance
LL	LW	0.42572	0.268956	0.56051	9.15959e-07	***
LL	FL	0.252896	0.0794178	0.411507	0.00477033	**
LL	FD	-0.0850344	-0.258182	0.0934061	0.349715	ns
LL	FWt	0.114342	-0.0639876	0.285595	0.207922	ns
LL	SL	0.201906	0.0257933	0.365863	0.0251236	*
LL	SD	-0.106611	-0.278392	0.0717776	0.240534	ns
LL	SWt	-0.0384043	-0.213984	0.139579	0.673221	ns
LL	TSS	-0.0331182	-0.208928	0.144765	0.716121	ns
LL	PC	0.102605	-0.0758066	0.27465	0.258769	ns
LL	PSR	0.0970935	-0.0813389	0.269496	0.285362	ns
LW	FL	0.205248	0.0292772	0.368879	0.0227643	*
LW	FD	0.173823	-0.00331294	0.340383	0.0545083	ns
LW	FWt	0.153118	-0.0245826	0.321439	0.0908733	ns
LW	SL	0.177576	0.000559708	0.343803	0.0494194	*
LW	SD	-0.0191322	-0.195504	0.158439	0.833637	ns
LW	SWt	-0.0244175	-0.200585	0.153279	0.788639	ns
LW	TSS	-0.35485	-0.500446	-0.189735	5.64554e-05	***
LW	PC	0.257018	0.0837965	0.415162	0.00410814	**
LW	PSR	0.175285	-0.00180508	0.341716	0.052477	ns
FL	FD	0.712443	0.612685	0.789856	2.45515e-20	***
FL	FWt	0.8181	0.749637	0.869241	7.44423e-31	***
FL	SL	0.833331	0.769875	0.880471	6.10296e-33	***
FL	SD	0.182848	0.00600787	0.348598	0.042942	*
FL	SWt	0.393618	0.232806	0.533477	6.66693e-06	***
FL	TSS	-0.306064	-0.458268	-0.136422	0.000575809	***
FL	PC	0.580412	0.449573	0.686869	1.97518e-12	***
FL	PSR	0.385752	0.224015	0.526809	1.05157e-05	***
FD	FWt	0.809693	0.73852	0.863019	8.74271e-30	***
FD	SL	0.567132	0.433636	0.676268	7.98349e-12	***
FD	SD	0.458126	0.305902	0.587511	9.92419e-08	***
FD	SWt	0.472781	0.322761	0.599627	3.35971e-08	***
FD	TSS	-0.243231	-0.402916	-0.0691754	0.00671097	**
FD	PC	0.466449	0.315465	0.594399	5.39811e-08	***
FD	PSR	0.302524	0.132591	0.45518	0.000671519	***
FWt	SL	0.585338	0.455505	0.690789	1.15768e-12	***
FWt	SD	0.334075	0.166912	0.482569	0.000159157	***
FWt	SWt	0.549677	0.412815	0.662265	4.56586e-11	***
FWt	TSS	-0.181871	-0.34771	-0.00499757	0.0440857	*
FWt	PC	0.557533	0.422168	0.668577	2.10922e-11	***
FWt	PSR	0.369391	0.205816	0.512885	2.61531e-05	***
SL	SD	0.165199	-0.0121917	0.332509	0.067849	ns
SL	SWt	0.411511	0.252901	0.548581	2.26178e-06	***
SL	TSS	-0.302768	-0.455393	-0.132855	0.000664475	***
SL	PC	0.362069	0.197707	0.506629	3.8709e-05	***
SL	PSR	0.192162	0.0156601	0.357049	0.0332293	*
SD	SWt	0.591548	0.463001	0.695723	5.827e-13	***
SD	TSS	0.224218	0.0491339	0.385933	0.012662	*
SD	PC	-0.202978	-0.36683	-0.0269104	0.0243451	*
SD	PSR	-0.292935	-0.446798	-0.12224	0.00100876	**
SWt	TSS	0.262991	0.0901536	0.420449	0.00329442	**
SWt	PC	-0.264685	-0.421947	-0.0919593	0.00309166	**
SWt	PSR	-0.466531	-0.594467	-0.315559	5.36562e-08	***
TSS	PC	-0.532767	-0.648624	-0.392779	2.2527e-10	***
TSS	PSR	-0.378233	-0.52042	-0.215638	1.6081e-05	***
PC	PSR	0.850966	0.793467	0.893408	1.22977e-35	***

## Sheet: ST-4
Supplementary Table 4: Comparative clustering performance across principal component numbers (2–5), distance metrics, and cluster partitions (K = 2–4) using UPGMA.
PCs	Distance	K	Cophenetic	Silhouette	Boot C1	Boot C2	Min Size	Max Size
2	Euclidean	2	0.765	0.515	0.97	0.676	9	114
2	Euclidean	3	0.765	0.373	0.909	0.814	2	112
2	Euclidean	4	0.765	0.324	0.889	0.812	2	103
2	Manhattan	2	0.752	0.495	0.97	0.676	9	114
2	Manhattan	3	0.752	0.367	0.909	0.814	2	112
2	Manhattan	4	0.752	0.329	0.889	0.812	2	101
3	Euclidean	2	0.745	0.453	0.969	0.585	9	114
3	Euclidean	3	0.745	0.318	0.934	0.694	7	107
3	Euclidean	4	0.745	0.269	0.924	0.755	7	98
3	Manhattan	2	0.704	0.409	0.969	0.585	10	113
3	Manhattan	3	0.704	0.275	0.934	0.694	2	111
3	Manhattan	4	0.704	0.233	0.924	0.755	2	104
4	Euclidean	2	0.71	0.362	0.983	0.719	1	122
4	Euclidean	3	0.71	0.341	0.975	0.826	1	112
4	Euclidean	4	0.71	0.262	0.948	0.77	1	112
4	Manhattan	2	0.749	0.488	0.983	0.719	3	120
4	Manhattan	3	0.749	0.366	0.975	0.826	1	119
4	Manhattan	4	0.749	0.245	0.948	0.77	1	117
5	Euclidean	2	0.783	0.489	0.979	0.604	5	118
5	Euclidean	3	0.783	0.362	0.961	0.464	1	117
5	Euclidean	4	0.783	0.228	0.913	0.513	1	108
5	Manhattan	2	0.731	0.404	0.979	0.604	6	117
5	Manhattan	3	0.731	0.275	0.961	0.464	6	109
5	Manhattan	4	0.731	0.252	0.913	0.513	3	109
Notes
Boot C1 and Boot C2 = mean Jaccard similarity for clusters 1 and 2.
Highest cophenetic correlation (PC = 5 Euclidean) is shown but produced small unstable clusters.
Configurations with Min Size = 1 indicate singleton clusters.

## Sheet: ST-5
Supplementary Table 5: Representation of biochemically caharcterized 15 jamun genotypes in Cluster I. Their origin districts are shown.
Genotype	District	Cluster
Br-13	Barabanki	1
Br-14	Barabanki	1
Br-15	Barabanki	1
Br-17	Barabanki	1
Br-20	Barabanki	1
Un-5	Unnao	1
Un-6	Unnao	1
Un-8	Unnao	1
Un-13	Unnao	1
Un-14	Unnao	1
Gn-10	Gonda	1
Gn-11	Gonda	1
Gn-14	Gonda	1
Gn-15	Gonda	1
Gn-18	Gonda	1

## Sheet: ST-6
Supplementary Table 6: MGIDI ranking of 123 jamun genotypes. Summary of Principal Component Analysis (PCA), Factor Analysis (FA), selection differential results and trait correlations are presented.
Genotype	MGIDI	PCA Summary
Gn-18	0.00869797	Component	Eigen value	Variance (%)	Cumulative (%)
Br-2	0.0146006	PC1	1.87	62.25	62.25
Br-14	0.0148927	PC2	0.82	27.28	89.52
Gn-11	0.0467577	PC3	0.31	10.48	100
Un-6	0.05755
Lk-24	0.0986169	Factor Analysis Loadings
Lk-15	0.103972	Trait	FA1 Loading	Communality
Lk-29	0.105459	FWt	-0.73	0.54
Br-15	0.182956	PC	-0.91	0.82
Lk-26	0.216266	TSS	0.71	0.51
Br-17	0.235737
Un-8	0.238248	Mean shifts under selection (Selection Differential)
Lk-30	0.248658	Trait	X₀	Xₛ	SD	SD (%)
Gn-10	0.250633	FWt	8.74	12	3.27	37.5
Hr-6	0.281089	TSS	13.8	12.7	−1.08	−7.88
Lk-25	0.320126	PC	84.4	88.5	4.06	4.81
Gn-5	0.339138	Note: Selection differential is used here in a purely phenotypic sense to describe the difference between selected and population means, without implying genetic gain.
Hr-3	0.373259
Lk-28	0.386809	Trait correlations
Lk-32	0.403925		FWt	PC	TSS
Hr-15	0.405052	FWt	1
Br-16	0.409735	PC	0.56	1
Lk-13	0.447488	TSS	-0.18	-0.53	1
Hr-5	0.454258
Lk-31	0.49482
Hr-14	0.509543
Lk-23	0.530156
Br-7	0.540452
Br-12	0.553182
Gn-16	0.558456
Sd-7	0.565346
Hr-16	0.58275
Lk-18	0.597761
Un-7	0.618494
Br-6	0.621915
Lk-33	0.660689
Hr-19	0.672833
Br-10	0.681037
Br-11	0.689592
Hr-22	0.701193
Un-9	0.714914
Hr-2	0.72191
Un-5	0.722512
Hr-11	0.735204
Hr-1	0.746248
Lk-21	0.74844
Hr-9	0.753349
Un-15	0.825515
Hr-18	0.853775
Br-8	0.883851
Lk-11	0.967272
Hr-21	0.97965
Gn-1	0.983591
Hr-7	1.00012
Hr-12	1.02281
Hr-4	1.05747
Gn-20	1.06316
Un-12	1.08923
Br-9	1.10429
Lk-7	1.106
Br-19	1.10794
Br-18	1.10989
Br-5	1.12275
Lk-20	1.12561
Un-11	1.12648
Gn-4	1.12659
Gn-17	1.12955
Gn-14	1.14176
Hr-17	1.16679
Br-20	1.18102
Hr-8	1.18837
Un-3	1.19628
Lk-22	1.19866
Gn-13	1.20928
Gn-9	1.21162
Gn-2	1.21906
Br-3	1.24138
Gn-8	1.24156
Gn-19	1.2435
Gn-15	1.27344
Un-2	1.28355
Br-1	1.31957
Br-13	1.32589
Gn-7	1.326
Lk-27	1.35023
Lk-17	1.37466
Hr-20	1.37707
Gn-6	1.42571
Hr-13	1.42871
Un-13	1.48393
Lk-16	1.48769
Gn-12	1.52169
Lk-3	1.55542
Lk-2	1.61557
Un-10	1.73287
Br-4	1.74418
Lk-8	1.75452
Hr-10	1.75641
Un-14	1.8073
Sd-3	1.82312
Un-1	1.9826
Lk-6	2.00023
Lk-5	2.03238
Gn-3	2.13223
Lk-19	2.26688
Lk-9	2.38304
Un-4	2.45288
Lk-14	2.55362
Lk-1	2.57487
Lk-4	2.57863
Lk-10	2.58813
Sd-5	2.7284
Ay-3	2.75497
Sd-6	2.80653
Ay-1	2.80705
Ay-2	2.94652
Ay-4	3.02683
Ay-5	3.04591
Ay-6	3.06571
Lk-12	3.2428
Sd-1	4.16891
Sd-2	4.62098
Sd-4	5.35859
