# Supplementary material for: Assessing phenotypic diversity and trait relationships within (Syzygium cumini (L.) Skeels) using morpho-biochemical traits
Source: PeerJ. 2026 May 25;14:e21302. doi: 10.7717/peerj.21302 (PMC13218339; doi:10.7717/peerj.21302)
Supplement: Supplemental Information 4 [file peerj-14-21302-s004.xlsx]

## Sheet: Quantitative_traits
Gen	District	Year	Fruit_ID	LL	LW	FL	FD	FWt	SL	SD	SWt	TSS	PC	PSR
Luck-1	Luck	2022	1	17.62	6.51	2.755	1.783	5.81	2.046	0.81	1.01	17.8	82.62	4.75
Luck-1	Luck	2022	2	15.42	4.62	3.136	1.871	8.01	2.383	0.761	1.31	15.5	83.65	5.11
Luck-1	Luck	2022	3	14.41	4.93	3.034	1.865	7.62	2.635	0.847	2.02	18.1	73.49	2.77
Luck-1	Luck	2022	4	17.42	6.33	3.054	1.931	8.93	2.073	0.846	1.43	17.1	83.99	5.24
Luck-1	Luck	2022	5	14.93	5.41	2.606	1.732	8.84	1.873	0.741	1.01	18.26	88.57	7.75
Luck-1	Luck	2022	6	13.54	4.73	2.717	1.706	6.35	2.171	0.821	1.63	19.11	74.33	2.9
Luck-1	Luck	2022	7	11.83	5.22	2.695	1.646	6.51	1.994	0.725	1.21	15.77	81.41	4.38
Luck-1	Luck	2022	8	15.23	4.74	2.715	1.696	5.84	1.914	0.812	1.53	19.22	73.8	2.82
Luck-1	Luck	2022	9	15.46	5.23	2.415	1.659	6.35	2.017	0.789	1.11	18.71	82.52	4.72
Luck-1	Luck	2022	10	15.48	5.96	2.726	1.434	5.01	2.175	0.758	0.93	16.69	81.44	4.39
Luck-2	Luck	2022	1	14.68	8.22	2.439	1.889	6.73	1.983	1.018	1.52	11.7	77.41	3.43
Luck-2	Luck	2022	2	14.12	8.63	2.241	1.872	6.32	1.862	1.029	1.42	8.4	77.53	3.45
Luck-2	Luck	2022	3	15.23	7.85	2.473	1.773	6.63	1.997	1.001	1.53	11.8	76.92	3.33
Luck-2	Luck	2022	4	15.42	7.32	2.539	1.925	6.01	1.995	1.105	1.35	10.7	77.54	3.45
Luck-2	Luck	2022	5	15.26	8.23	2.389	1.994	6.31	1.861	0.811	0.94	10.7	85.1	5.71
Luck-2	Luck	2022	6	15.51	8.25	2.471	1.759	5.94	1.936	1.097	1.23	9.6	79.29	3.83
Luck-2	Luck	2022	7	14.11	8.35	2.273	1.982	5.38	1.786	0.931	1.01	8.3	81.23	4.33
Luck-2	Luck	2022	8	15.02	7.63	2.337	1.763	5.48	2.054	1.047	1.42	12.01	74.09	2.86
Luck-2	Luck	2022	9	16.03	8.83	2.285	1.837	6.31	1.834	0.895	1.15	11.1	81.77	4.49
Luck-2	Luck	2022	10	15.26	8.94	2.222	1.754	5.33	1.892	0.961	1.23	12.1	76.92	3.33
Luck-3	Luck	2022	1	17.63	7.99	3.184	2.114	10.75	2.438	0.935	1.51	13.4	85.95	6.12
Luck-3	Luck	2022	2	17.22	7.12	3.155	1.994	8.93	2.534	1.021	1.46	13.6	83.65	5.12
Luck-3	Luck	2022	3	17.21	6.45	2.961	2.052	8.62	1.969	0.947	1.25	17.3	85.5	5.9
Luck-3	Luck	2022	4	16.91	7.11	3.788	2.195	11.01	2.582	1.091	1.78	13.4	83.83	5.19
Luck-3	Luck	2022	5	18.53	6.72	3.124	1.938	8.54	2.374	0.989	1.44	18.9	83.14	4.93
Luck-3	Luck	2022	6	19.85	7.14	2.877	1.909	7.34	1.911	1.198	1.41	16.4	80.79	4.21
Luck-3	Luck	2022	7	17.56	7.12	2.817	2.131	8.25	1.525	1.116	1.12	17.9	86.42	6.37
Luck-3	Luck	2022	8	20.23	6.63	3.132	1.992	8.71	1.739	1.042	0.84	16.1	90.36	9.37
Luck-3	Luck	2022	9	17.46	7.22	2.951	2.042	8.56	2.029	0.922	1.35	17.34	84.23	5.34
Luck-3	Luck	2022	10	18.03	7.14	3.131	1.877	7.95	2.473	0.928	1.42	13.7	82.14	4.6
Luck- 4	Luck	2022	1	20.23	8.22	1.847	0.876	6.91	1.535	0.628	1.43	18.5	79.31	3.83
Luck- 4	Luck	2022	2	14.42	6.15	1.888	0.734	6.51	1.568	0.529	1.25	17.2	80.8	4.21
Luck- 4	Luck	2022	3	20.43	8.11	2.198	1.025	8.74	1.836	0.783	1.62	18.4	81.46	4.4
Luck- 4	Luck	2022	4	18.25	7.12	1.882	0.791	5.11	1.604	0.599	0.93	14.8	81.8	4.49
Luck- 4	Luck	2022	5	15.96	6.81	1.644	0.886	5.73	1.326	0.558	1.14	14.8	80.1	4.03
Luck- 4	Luck	2022	6	18.11	6.11	1.901	0.772	5.12	1.535	0.447	1.25	21	75.59	3.1
Luck- 4	Luck	2022	7	16.45	5.91	1.852	0.814	7.14	1.559	0.625	1.01	14.71	85.85	6.07
Luck- 4	Luck	2022	8	14.23	6.15	2.063	0.863	7.25	1.832	0.703	1.11	18.1	84.69	5.53
Luck- 4	Luck	2022	9	17.34	7.73	2.051	0.821	6.48	1.812	0.699	1.35	18.3	79.17	3.8
Luck- 4	Luck	2022	10	19.42	6.63	1.883	0.899	5.28	1.625	0.706	1.21	16.6	77.08	3.36
Luck-5	Luck	2022	1	14.12	6.12	2.347	1.953	6.84	1.762	0.989	1.36	14.11	80.12	4.03
Luck-5	Luck	2022	2	14.23	6.42	2.357	1.998	6.99	1.868	1.095	1.45	13.7	79.26	3.82
Luck-5	Luck	2022	3	13.12	6.12	2.275	1.928	5.83	1.851	1.098	1.54	13.7	73.58	2.79
Luck-5	Luck	2022	4	11.56	6.25	2.147	1.987	6.21	1.737	1.218	1.69	13.5	72.79	2.67
Luck-5	Luck	2022	5	10.75	5.91	2.349	2.076	7.14	1.874	1.011	1.54	10.8	78.43	3.64
Luck-5	Luck	2022	6	13.12	5.22	2.535	1.961	7.65	1.946	0.971	1.67	10.8	78.17	3.58
Luck-5	Luck	2022	7	12.95	5.56	2.226	2.023	6.54	1.882	1.053	1.58	11.1	75.84	3.14
Luck-5	Luck	2022	8	13.46	6.13	2.358	2.017	7.35	1.938	1.016	1.78	12.7	75.78	3.13
Luck-5	Luck	2022	9	13.75	6.22	2.246	1.997	7.36	1.834	1.122	1.79	12.7	75.68	3.11
Luck-5	Luck	2022	10	16.32	5.63	2.338	2.123	7.25	1.792	0.919	1.53	13.1	78.9	3.74
Luck-6	Luck	2022	1	13.35	7.33	2.283	1.852	6.22	1.792	0.869	1.11	12.4	82.15	4.6
Luck-6	Luck	2022	2	12.54	6.58	2.721	2.974	7.83	1.951	1.227	1.74	13.08	77.78	3.5
Luck-6	Luck	2022	3	14.36	7.34	2.625	1.771	5.72	1.882	1.021	1.45	12.4	74.65	2.94
Luck-6	Luck	2022	4	13.65	7.91	2.615	1.932	7.15	1.969	0.953	1.42	13.2	80.14	4.04
Luck-6	Luck	2022	5	16.62	7.93	2.468	2.007	6.03	1.749	0.934	1.36	13.2	77.45	3.43
Luck-6	Luck	2022	6	15.84	7.84	2.566	1.867	6.28	1.766	0.967	1.12	12.8	82.17	4.61
Luck-6	Luck	2022	7	13.61	7.01	2.652	1.837	7.01	1.982	0.922	1.32	12.3	81.17	4.31
Luck-6	Luck	2022	8	13.75	7.12	2.764	1.915	7.11	1.945	0.912	1.24	14.8	82.56	4.73
Luck-6	Luck	2022	9	16.02	7.64	2.865	1.924	7.43	2.112	1.016	1.63	15.2	78.06	3.56
Luck-6	Luck	2022	10	13.57	6.53	2.894	1.972	7.15	2.118	1.167	1.91	14.9	73.29	2.74
Luck-7	Luck	2022	1	15.91	6.23	3.442	2.174	12.15	2.191	1.078	1.84	12	84.86	5.6
Luck-7	Luck	2022	2	15.72	5.82	2.754	2.03	7.43	1.969	0.772	1.01	10.1	86.41	6.36
Luck-7	Luck	2022	3	17.35	6.71	2.822	1.957	8.02	2.491	1.041	1.53	11.8	80.92	4.24
Luck-7	Luck	2022	4	14.12	6.21	2.811	1.762	6.85	1.916	0.889	0.93	10.1	86.42	6.37
Luck-7	Luck	2022	5	14.82	6.23	2.625	1.864	7.69	2.171	1.062	1.32	10.1	82.83	4.83
Luck-7	Luck	2022	6	13.42	5.62	2.684	2.021	6.52	2.241	1.039	1.51	13.9	76.84	3.32
Luck-7	Luck	2022	7	15.25	6.02	2.871	2.951	7.23	1.959	0.751	0.91	12.46	87.41	6.95
Luck-7	Luck	2022	8	15.61	6.23	2.716	1.749	7.74	2.156	0.785	1.11	14.2	85.66	5.97
Luck-7	Luck	2022	9	14.11	5.41	2.873	1.552	6.02	2.081	0.811	1.23	12.81	79.57	3.89
Luck-7	Luck	2022	10	15.12	6.51	2.845	1.747	10.31	2.515	0.998	1.61	12.4	84.38	5.4
Luck-8	Luck	2022	1	15.81	6.11	3.083	2.013	9.74	2.337	0.834	1.31	15.42	86.55	6.44
Luck-8	Luck	2022	2	15.68	6.24	3.054	1.893	7.92	2.433	0.919	1.26	13.63	84.09	5.29
Luck-8	Luck	2022	3	15.66	6.35	2.899	1.951	7.61	1.867	0.846	1.05	17.35	86.2	6.25
Luck-8	Luck	2022	4	16.73	7.8	3.687	2.054	10.99	2.481	0.989	1.58	14.42	85.62	5.96
Luck-8	Luck	2022	5	17.12	7.65	3.023	1.837	7.53	2.273	0.887	1.24	18.93	83.53	5.07
Luck-8	Luck	2022	6	15.72	7.02	2.776	1.808	6.33	1.809	1.097	1.21	16.63	80.88	4.23
Luck-8	Luck	2022	7	15.66	7.2	2.716	2.099	7.24	1.424	1.015	1.21	17.95	83.29	4.98
Luck-8	Luck	2022	8	14.24	5.82	3.031	1.891	7.99	1.638	0.943	0.84	16.32	89.49	8.51
Luck-8	Luck	2022	9	16.35	6.91	2.899	1.941	7.55	1.928	0.821	1.15	13.44	84.77	5.57
Luck-8	Luck	2022	10	13.61	6.14	3.099	1.776	6.94	2.372	0.827	1.22	18.24	82.42	4.69
Luck-9	Luck	2022	1	14.52	7.63	3.323	1.721	8.11	2.091	0.749	0.91	18.11	88.78	7.91
Luck-9	Luck	2022	2	12.22	7.44	3.097	1.564	6.63	2.631	0.984	2.02	18.7	69.53	2.28
Luck-9	Luck	2022	3	14.74	7.11	3.382	1.732	11.12	2.323	1.132	1.52	19.6	86.33	6.32
Luck-9	Luck	2022	4	13.72	6.53	3.071	1.77	8.43	2.091	0.788	1.21	19.9	85.65	5.97
Luck-9	Luck	2022	5	17.11	7.41	2.935	1.614	6.53	1.955	0.842	1.12	20	82.85	4.83
Luck-9	Luck	2022	6	14.02	6.63	3.149	1.923	8.91	2.442	0.723	1.31	17.3	85.3	5.8
Luck-9	Luck	2022	7	13.51	6.61	3.098	2.001	8.95	2.398	0.735	1.28	17.7	85.7	5.99
Luck-9	Luck	2022	8	14.12	7.01	3.302	1.714	8.14	2.084	0.741	1.04	19	87.22	6.83
Luck-9	Luck	2022	9	12.62	7.02	3.089	1.795	8.56	2.105	0.802	1.32	19.2	84.58	5.48
Luck-9	Luck	2022	10	14.36	6.33	3.008	1.591	6.67	0.635	0.957	1.98	17.4	70.31	2.37
Luck-10	Luck	2022	1	13.67	7.21	2.241	1.541	3.36	1.626	0.812	0.83	11.53	75.3	3.05
Luck-10	Luck	2022	2	13.11	7.62	2.244	1.529	3.11	1.639	0.895	0.72	12.44	76.85	3.32
Luck-10	Luck	2022	3	14.22	6.84	2.085	1.431	2.83	1.425	0.856	0.74	12.33	73.85	2.82
Luck-10	Luck	2022	4	14.41	6.31	2.358	1.533	3.81	1.762	0.848	0.91	12.92	76.12	3.19
Luck-10	Luck	2022	5	14.25	7.22	2.111	1.642	3.75	1.489	0.851	0.62	13.56	83.47	5.05
Luck-10	Luck	2022	6	14.49	7.24	2.125	1.597	3.42	1.534	0.848	0.68	12.51	80.12	4.03
Luck-10	Luck	2022	7	13.09	7.34	2.013	1.516	2.41	1.423	0.852	0.63	13.27	73.86	2.83
Luck-10	Luck	2022	8	14.01	6.62	2.243	1.621	3.75	1.781	0.835	0.91	12.94	75.73	3.12
Luck-10	Luck	2022	9	15.03	7.81	2.143	1.439	2.48	1.576	0.823	0.75	11.17	69.76	2.31
Luck-10	Luck	2022	10	14.25	7.93	1.996	1.462	2.86	1.566	0.909	0.52	11.78	81.82	4.5
Luck-11	Luck	2023	1	17.9	7.8	3.335	2.612	14.52	2.306	1.482	2.71	16.7	81.34	4.36
Luck-11	Luck	2023	2	17.3	7.6	4.123	2.797	17.91	2.43	1.055	2.01	15.9	88.78	7.91
Luck-11	Luck	2023	3	18.5	8.3	3.542	2.479	12.23	2.253	0.901	2.63	19.8	78.5	3.65
Luck-11	Luck	2023	4	15.5	7.7	3.433	2.339	12.07	2.347	1.051	2.82	15.6	76.64	3.28
Luck-11	Luck	2023	5	19.4	7.7	3.635	2.545	14.53	1.128	1.076	1.71	19.5	88.23	7.5
Luck-11	Luck	2023	6	18.1	7.3	3.481	2.441	12.82	2.504	1.132	2.33	17.2	81.83	4.5
Luck-11	Luck	2023	7	19.1	7.5	3.537	2.365	11.51	2.083	1.063	1.61	15.4	86.01	6.15
Luck-11	Luck	2023	8	17.7	7.5	3.644	2.494	12.94	2.01	0.933	1.29	16.3	90.03	9.03
Luck-11	Luck	2023	9	17.8	7.5	3.716	2.744	17.96	2.216	0.946	1.48	18.2	91.76	11.14
Luck-11	Luck	2023	10	17.1	6.9	3.405	2.546	13.07	2.218	0.949	1.73	16.4	86.76	6.55
Luck-12	Luck	2023	1	14.2	7.5	2.614	2.11	8.2	1.847	0.92	1.3	21.1	84.15	5.31
Luck-12	Luck	2023	2	14.8	7.3	2.867	2.325	7.1	2.251	1.01	0.98	18.9	86.2	6.24
Luck-12	Luck	2023	3	13.5	6.8	2.502	2.301	8.2	2.11	0.92	1.1	20.3	86.59	6.45
Luck-12	Luck	2023	4	13.8	6.8	2.95	2.16	8.3	2.35	1.15	1.8	19.8	78.31	3.61
Luck-12	Luck	2023	5	15.1	7.8	2.69	2.09	7.2	2.13	1.11	1.8	19.6	75	3
Luck-12	Luck	2023	6	16.1	8.3	2.702	2.14	8.1	1.89	0.98	1.6	20.3	80.25	4.06
Luck-12	Luck	2023	7	14.1	7.3	2.205	1.976	5.2	1.73	0.93	1.9	21.1	63.46	1.74
Luck-12	Luck	2023	8	14.2	7.4	2.81	1.902	6.5	2.09	1.01	2.1	20.5	67.69	2.1
Luck-12	Luck	2023	9	14.1	7.4	2.403	1.904	5.9	1.83	1.05	1.8	19.8	69.49	2.28
Luck-12	Luck	2023	10	13.32	7.3	2.724	1.952	8.2	1.69	0.92	1.2	18.2	85.37	5.83
Luck-13	Luck	2023	1	20.2	7.7	3.15	2.04	9.5	2.27	0.99	1.5	12.3	84.21	5.33
Luck-13	Luck	2023	2	21.5	8.2	2.632	1.919	6.3	1.48	0.76	0.5	11.4	92.06	11.6
Luck-13	Luck	2023	3	18.9	7.3	2.721	1.987	7.7	1.58	0.56	0.6	13.2	92.21	11.83
Luck-13	Luck	2023	4	20.6	8.3	2.434	1.868	6.4	1.999	0.779	0.8	12.4	87.5	7
Luck-13	Luck	2023	5	20.9	7.7	2.921	2.258	10.4	1.886	0.929	0.6	13.1	94.23	16.33
Luck-13	Luck	2023	6	18.4	7	3.03	1.886	7.1	1.965	0.773	0.7	11.2	90.14	9.14
Luck-13	Luck	2023	7	21.7	7.2	2.618	1.855	6.7	2.07	0.821	0.6	12.1	91.04	10.17
Luck-13	Luck	2023	8	18.4	7.5	2.628	1.88	7.2	1.945	0.836	0.5	11.1	93.06	13.4
Luck-13	Luck	2023	9	16.4	7	2.782	1.696	7.83	1.823	0.721	0.6	11.8	92.34	12.05
Luck-13	Luck	2023	10	15.7	6.9	2.829	1.721	7.93	1.765	0.783	0.7	12.4	91.17	10.33
Luck-14	Luck	2023	1	15.4	7.1	2.372	1.835	6.5	2.029	1.454	1.8	13.4	72.31	2.61
Luck-14	Luck	2023	2	15.9	7.3	2.499	1.994	6.2	1.83	1.15	1.4	12.2	77.42	3.43
Luck-14	Luck	2023	3	15.4	7.2	2.304	1.796	4.8	2.005	1.04	1.5	11	68.75	2.2
Luck-14	Luck	2023	4	15.9	7.6	2.362	1.816	4.7	1.83	1.25	1.5	13.2	68.09	2.13
Luck-14	Luck	2023	5	15.6	7.8	2.378	1.9	5.7	1.82	1.11	1.4	14	75.44	3.07
Luck-14	Luck	2023	6	16.5	7.7	2.325	1.802	5.6	1.82	1.36	1.5	11.6	73.21	2.73
Luck-14	Luck	2023	7	14.7	7.3	2.282	1.788	5.3	2.03	1.103	1.6	12.2	69.81	2.31
Luck-14	Luck	2023	8	15.7	7.6	2.23	1.82	5.4	1.77	1.15	1.5	13.2	72.22	2.6
Luck-14	Luck	2023	9	15.6	7.1	2.269	1.805	5.62	1.603	0.993	1.3	11.8	76.87	3.32
Luck-14	Luck	2023	10	13.6	6.3	2.097	1.783	6.13	1.602	1.006	1.32	11.4	78.47	3.64
Luck-15	Luck	2023	1	14.5	6.8	3.832	2.31	13.4	2.146	0.83	1.2	12.8	91.04	10.17
Luck-15	Luck	2023	2	15.3	7.6	3.228	2.134	12.8	2.218	0.885	1.4	11.6	89.06	8.14
Luck-15	Luck	2023	3	15.2	8.1	2.732	1.952	10.2	1.875	0.721	0.9	12.2	91.18	10.33
Luck-15	Luck	2023	4	15.1	7	2.911	2.113	9.5	2.111	0.835	1.1	13.4	88.42	7.64
Luck-15	Luck	2023	5	14.6	6.8	2.835	2.018	9.3	2.035	0.798	1	12.8	89.25	8.3
Luck-15	Luck	2023	6	15.9	7.7	2.632	1.976	8.5	1.976	0.768	0.8	11.2	90.59	9.63
Luck-15	Luck	2023	7	15.9	7.7	3.285	2.245	10.2	2.135	0.681	1	13.6	90.2	9.2
Luck-15	Luck	2023	8	15.4	7.7	3.012	2.213	9.5	1.995	0.653	0.9	10.8	90.53	9.56
Luck-15	Luck	2023	9	15.3	7.1	2.995	2.12	9.3	2.112	0.696	1.2	12.2	87.1	6.75
Luck-15	Luck	2023	10	15.7	7.7	3.343	2.035	13.2	2.145	0.788	1.2	10.6	90.91	10
Luck-16	Luck	2023	1	18.1	7.6	2.963	1.856	7.7	2.513	0.935	1.5	14.1	80.52	4.13
Luck-16	Luck	2023	2	18.8	7.2	3.12	1.93	8.4	2.562	0.928	1.3	13.2	84.52	5.46
Luck-16	Luck	2023	3	16.6	6.6	3.06	1.92	7.3	2.112	0.723	1.1	14.2	84.93	5.64
Luck-16	Luck	2023	4	18.4	6.6	2.96	1.82	7.4	2.058	0.94	1	20.2	86.49	6.4
Luck-16	Luck	2023	5	16.4	8	1.83	1.72	7.2	2.127	0.929	1.1	16.2	84.72	5.55
Luck-16	Luck	2023	6	18.4	6.1	1.93	1.68	7.6	2.106	0.932	1.2	14.2	84.21	5.33
Luck-16	Luck	2023	7	18.7	7	3.14	1.68	7.6	1.965	0.921	1.5	12.4	80.26	4.07
Luck-16	Luck	2023	8	18.5	7.6	2.78	1.59	7.2	2.011	0.854	1.2	13.6	83.33	5
Luck-16	Luck	2023	9	18.4	7.7	2.624	1.498	7.4	1.832	0.768	1.1	12.6	85.14	5.73
Luck-16	Luck	2023	10	17.6	7.3	2.262	1.521	7.6	1.854	0.811	0.8	11.8	89.47	8.5
Luck-17	Luck	2023	1	18.1	7.4	2.513	1.486	6.3	2.02	0.85	1	12.4	84.13	5.3
Luck-17	Luck	2023	2	19.1	7.3	1.924	1.775	7.5	2.2	0.86	0.8	13.2	89.33	8.38
Luck-17	Luck	2023	3	20.3	7.1	2.814	1.85	7.2	2.01	0.87	1.3	11.1	81.94	4.54
Luck-17	Luck	2023	4	19.6	7.8	2.767	1.578	6.8	2.39	0.91	1.1	14.2	83.82	5.18
Luck-17	Luck	2023	5	18.3	7	2.931	1.75	6.7	2.45	0.98	1.3	13.4	80.6	4.15
Luck-17	Luck	2023	6	16.6	6.6	2.916	1.934	7.3	1.54	0.61	0.5	11.4	93.15	13.6
Luck-17	Luck	2023	7	22.4	7.1	2.916	1.746	7.7	2.112	0.79	1.3	13.2	83.12	4.92
Luck-17	Luck	2023	8	18.4	7.1	2.876	1.56	5.9	2.153	0.96	1.2	12.1	79.66	3.92
Luck-17	Luck	2023	9	17.78	7.4	2.725	1.62	5.6	1.863	0.891	1.3	11.8	76.79	3.31
Luck-17	Luck	2023	10	18.3	7.6	2.921	1.721	6.2	1.962	0.799	1.1	11.2	82.26	4.64
Luck-18	Luck	2023	1	17.6	6.3	3.176	1.946	8.7	2.28	0.91	1.6	13.6	81.61	4.44
Luck-18	Luck	2023	2	15.6	7.1	3.042	1.992	9.7	2.13	0.78	1.4	12.2	85.57	5.93
Luck-18	Luck	2023	3	15.6	6.7	3.024	2.152	9.7	1.804	0.92	1.2	11.8	87.63	7.08
Luck-18	Luck	2023	4	16.1	6.9	3.287	1.978	9.3	2.86	0.91	2	14.4	78.49	3.65
Luck-18	Luck	2023	5	16.4	6.8	3.038	2.295	10.5	1.75	0.95	0.9	13.4	91.43	10.67
Luck-18	Luck	2023	6	17.7	7	3.603	1.955	12.6	2.39	0.88	1.4	15	88.89	8
Luck-18	Luck	2023	7	16.7	7.3	3.534	2.288	12.4	2.508	0.97	1.5	11.2	87.9	7.27
Luck-18	Luck	2023	8	16.7	7.2	3.068	2.208	9.9	2.162	0.86	1.3	12.4	86.87	6.62
Luck-18	Luck	2023	9	18.1	7.1	2.935	1.932	10.2	2.089	0.94	1.2	12.4	88.24	7.5
Luck-18	Luck	2023	10	17.1	7	3.021	2.014	11.1	1.958	0.92	1.4	11.8	87.39	6.93
Luck-19	Luck	2023	1	17.1	7	2.815	1.667	5.7	2.42	0.927	1.8	16.8	68.42	2.17
Luck-19	Luck	2023	2	18.4	6.7	2.73	1.63	5.4	1.889	0.869	1.1	14.2	79.63	3.91
Luck-19	Luck	2023	3	17.9	7.2	2.62	1.59	5.3	1.94	0.89	1.1	11.4	79.25	3.82
Luck-19	Luck	2023	4	18.4	7.3	2.54	1.49	5.2	1.987	0.822	0.9	12.2	82.69	4.78
Luck-19	Luck	2023	5	18.2	7.4	2.756	1.688	6	1.904	1.174	1.3	13.1	78.33	3.62
Luck-19	Luck	2023	6	17.5	7.6	2.963	1.86	7.5	2.466	0.898	1	12.1	86.67	6.5
Luck-19	Luck	2023	7	18.4	7	2.63	1.68	6.2	2.048	0.885	1.3	11.4	79.03	3.77
Luck-19	Luck	2023	8	20	7.9	2.74	1.988	5.6	1.931	1.248	1.7	13	69.64	2.29
Luck-19	Luck	2023	9	19.6	6.6	2.448	1.45	4.8	1.753	0.829	1.1	11.1	77.08	3.36
Luck-19	Luck	2023	10	20.2	6.9	2.983	1.632	5.2	2.337	0.869	1.7	12.4	67.31	2.06
Luck-20	Luck	2023	1	23.9	8.2	3.203	1.896	8.9	2.28	1.08	1.6	17.5	82.02	4.56
Luck-20	Luck	2023	2	24.6	8.1	3.165	1.944	8.9	2.33	0.9	1.7	13.4	80.9	4.24
Luck-20	Luck	2023	3	23.7	7.6	3.224	1.962	9.4	2.45	0.908	1.5	14.4	84.04	5.27
Luck-20	Luck	2023	4	22.4	8.1	3.123	1.73	7.8	2.38	1.11	1.5	12	80.77	4.2
Luck-20	Luck	2023	5	22.5	7.3	3.16	1.962	7.6	2.304	0.93	1.4	11.6	81.58	4.43
Luck-20	Luck	2023	6	18.1	6.1	3.437	2.128	11.4	2.12	1.06	1.4	13.2	87.72	7.14
Luck-20	Luck	2023	7	18.4	7	3.026	2.05	8.1	2.18	0.81	1.2	11.4	85.19	5.75
Luck-20	Luck	2023	8	20.4	6.9	3.282	2.146	9.5	2.08	0.99	1.4	13.1	85.26	5.79
Luck-20	Luck	2023	9	18.2	7.1	3.152	2.241	9.6	1.802	0.892	1.3	12.8	86.46	6.38
Luck-20	Luck	2023	10	18.7	7.2	3.16	1.968	9.2	2.073	0.889	1.4	12.6	84.78	5.57
Luck-21	Luck	2023	1	20.2	6.8	3.257	2.211	11.8	2.715	1.047	1.7	13.2	85.59	5.94
Luck-21	Luck	2023	2	20.7	7.1	3.33	2.26	11.4	2.238	1.082	1.5	11.2	86.84	6.6
Luck-21	Luck	2023	3	18	6.1	3.18	2.12	10.6	2.241	0.826	1.4	12.2	86.79	6.57
Luck-21	Luck	2023	4	19.5	6.7	2.19	2.16	9.8	2.229	0.91	1.8	13.1	81.63	4.44
Luck-21	Luck	2023	5	21.3	7.5	3.08	1.92	9.6	2.357	1.19	1.7	11.2	82.29	4.65
Luck-21	Luck	2023	6	20.4	6.5	3.14	1.93	10.2	2.304	0.919	1.3	14.2	87.25	6.85
Luck-21	Luck	2023	7	21.1	7.5	3.06	1.86	9.5	2.12	0.842	0.9	12.1	90.53	9.56
Luck-21	Luck	2023	8	21.4	7.5	3.01	1.79	8.1	1.891	0.792	0.8	11.1	90.12	9.13
Luck-21	Luck	2023	9	17	6.4	2.94	2.12	7.6	2.12	0.69	1.5	12	80.26	4.07
Luck-21	Luck	2023	10	21.4	7.3	3.02	2.14	7.9	2.33	0.82	1.41	13.4	82.15	4.6
Luck-22	Luck	2023	1	21.6	7	3.078	1.572	6.9	2.34	0.84	1.5	14.2	78.26	3.6
Luck-22	Luck	2023	2	23.7	7.3	2.894	1.63	6.7	2.24	0.85	1.1	13.2	83.58	5.09
Luck-22	Luck	2023	3	22.2	7.6	2.967	1.835	7	2.08	0.91	1.2	11.8	82.86	4.83
Luck-22	Luck	2023	4	24.1	8.2	3.163	1.798	8.1	1.92	0.807	1.2	12.4	85.19	5.75
Luck-22	Luck	2023	5	22.3	7.6	3.026	1.91	7.8	2.47	0.97	1.5	11.2	80.77	4.2
Luck-22	Luck	2023	6	20.7	7.7	2.864	1.758	7	2.27	1.04	1.6	13.2	77.14	3.38
Luck-22	Luck	2023	7	22.7	7.3	2.896	1.931	9	1.82	0.81	0.8	12	91.11	10.25
Luck-22	Luck	2023	8	19.6	7	2.898	2.001	8.8	2.153	0.87	1.1	11.6	87.5	7
Luck-22	Luck	2023	9	23	7.3	2.736	1.825	8.2	1.956	0.91	1.2	12.4	85.37	5.83
Luck-22	Luck	2023	10	23.2	7.7	2.921	1.934	9.2	2.021	0.986	1.5	11.8	83.7	5.13
Luck-23	Luck	2023	1	19.6	7	4.207	2.609	18.9	2.002	0.961	1.3	14.6	93.12	13.54
Luck-23	Luck	2023	2	20.5	7.1	4.716	2.577	18.3	2.906	1.19	2.3	15.2	87.43	6.96
Luck-23	Luck	2023	3	16	6.6	3.741	2.04	12.4	2.701	1.117	2.2	14.8	82.26	4.64
Luck-23	Luck	2023	4	19.3	6.5	3.786	2.385	13.8	2.417	1.206	1.9	13.3	86.23	6.26
Luck-23	Luck	2023	5	18.4	7.4	3.627	1.97	11.3	2.28	1.218	2.1	16.2	81.42	4.38
Luck-23	Luck	2023	6	18.2	6.9	3.256	2.031	10.6	2.249	0.934	1.7	11.7	83.96	5.24
Luck-23	Luck	2023	7	17	7.3	3.735	2.036	10.9	2.34	0.903	1.5	13.4	86.24	6.27
Luck-23	Luck	2023	8	16.4	7.2	3.302	1.989	10.6	2.46	0.88	1.5	14.2	85.85	6.07
Luck-23	Luck	2023	9	18.2	7.1	3.567	2.084	11	2.36	0.909	1.5	17.6	86.36	6.33
Luck-23	Luck	2023	10	17	7.6	3.367	2.117	12.9	2.28	0.836	1.2	16.2	90.7	9.75
Luck-24	Luck	2023	1	15.9	6.1	2.919	2.314	10.7	1.684	0.817	0.8	12.6	92.52	12.38
Luck-24	Luck	2023	2	14.1	8	2.687	2.039	8.2	1.523	0.801	0.7	13.2	91.46	10.71
Luck-24	Luck	2023	3	15.6	7	3.1	2.342	11.6	1.435	0.836	0.6	12.4	94.83	18.33
Luck-24	Luck	2023	4	16.4	7.4	2.963	2.422	10.6	1.685	0.945	0.9	14.1	91.51	10.78
Luck-24	Luck	2023	5	15.6	6.4	2.457	1.934	11.1	1.493	0.993	0.6	12.5	94.59	17.5
Luck-24	Luck	2023	6	14.3	7.4	2.306	1.82	9.1	1.945	1.03	0.6	12.4	93.41	14.17
Luck-24	Luck	2023	7	16.7	7	3.42	2.64	10.1	1.922	0.774	1.1	13.1	89.11	8.18
Luck-24	Luck	2023	8	16.6	7.7	3.037	2.207	9.2	1.712	0.77	0.7	11.8	92.39	12.14
Luck-24	Luck	2023	9	14.5	6.7	2.716	1.973	6.8	1.368	0.921	0.4	12.1	94.12	16
Luck-24	Luck	2023	10	15.8	6.7	3.002	2.267	9.3	1.636	0.419	0.9	13.2	90.32	9.33
Luck-25	Luck	2023	1	19.9	7.6	3.514	2.301	14.1	2.412	1.093	1.9	15.6	86.52	6.42
Luck-25	Luck	2023	2	17.6	6.6	3.054	2.336	9.9	2.296	1.073	1.8	13.4	81.82	4.5
Luck-25	Luck	2023	3	16.6	7	2.98	1.72	7.6	1.765	0.971	1	11.8	86.84	6.6
Luck-25	Luck	2023	4	15.4	6.3	3.24	2.26	9.8	2.098	0.85	1.2	12.4	87.76	7.17
Luck-25	Luck	2023	5	20.9	8.2	3.959	2.478	17.5	2.465	1.052	1.6	13.1	90.86	9.94
Luck-25	Luck	2023	6	19.7	7.7	3.623	2.347	13	2.392	0.965	1.8	11.6	86.15	6.22
Luck-25	Luck	2023	7	18.6	6.6	2.941	2.385	14.3	2.04	1.162	1.1	14.2	92.31	12
Luck-25	Luck	2023	8	18.9	7.6	3.723	2.098	12.3	2.219	0.992	1.9	13.2	84.55	5.47
Luck-25	Luck	2023	9	18.4	7.7	3.262	1.965	10.8	1.685	0.835	1.5	12.8	86.11	6.2
Luck-25	Luck	2023	10	18.8	7.6	3.185	1.983	10.6	1.732	0.824	1.3	11.6	87.74	7.15
Luck-26	Luck	2023	1	20.4	7.5	3.915	2.332	13.7	2.01	1.16	1.7	14.4	87.59	7.06
Luck-26	Luck	2023	2	21.4	6.7	3.634	2.354	14.7	2.61	0.86	1.5	13.2	89.8	8.8
Luck-26	Luck	2023	3	18.4	7.9	3.434	2.113	11.6	2.121	0.82	1.2	11.8	89.66	8.67
Luck-26	Luck	2023	4	22.4	7.6	3.214	2.272	11.9	2.27	1.09	1.7	12.9	85.71	6
Luck-26	Luck	2023	5	19.7	7.1	3.606	2.056	11.7	2.62	0.97	1.8	13.4	84.62	5.5
Luck-26	Luck	2023	6	19.4	7.5	3.345	2.191	11.3	2.27	0.86	1.5	14.2	86.73	6.53
Luck-26	Luck	2023	7	21.7	7.2	3.432	2.232	11.4	2.14	0.94	1.4	11.8	87.72	7.14
Luck-26	Luck	2023	8	18.3	8.8	3.448	2.34	14.4	2.16	0.91	1.4	13.2	90.28	9.29
Luck-26	Luck	2023	9	20.2	8.3	3.584	2.109	11.6	2.204	0.88	1.4	14.4	87.93	7.29
Luck-26	Luck	2023	10	21.1	8.2	3.021	2.079	11.2	1.935	0.82	1.2	12.8	89.29	8.33
Luck-27	Luck	2023	1	19.5	7.7	3.306	1.743	8.4	2.238	1.08	1.4	17.8	83.33	5
Luck-27	Luck	2023	2	18.7	7	3.26	1.63	8.1	2.224	1.06	1.3	16.2	83.95	5.23
Luck-27	Luck	2023	3	17.6	7.2	3.08	1.56	7.6	2.431	0.914	1.8	11.4	76.32	3.22
Luck-27	Luck	2023	4	20.5	7.1	2.88	1.52	7.1	1.928	0.785	1.3	13.2	81.69	4.46
Luck-27	Luck	2023	5	19.6	8.1	3.02	1.84	8.3	2.021	0.903	1.4	14.2	83.13	4.93
Luck-27	Luck	2023	6	19.6	7.7	2.99	1.72	7.6	2.043	0.845	1.2	12.8	84.21	5.33
Luck-27	Luck	2023	7	19.9	7.6	2.73	1.672	8.8	1.985	0.911	1.2	11.4	86.36	6.33
Luck-27	Luck	2023	8	17.1	7.6	2.487	1.673	6.6	1.728	0.836	1	12.4	84.85	5.6
Luck-27	Luck	2023	9	15.7	6.7	2.564	1.583	7.5	1.724	0.721	1	11.6	86.67	6.5
Luck-27	Luck	2023	10	19.3	6.7	2.783	1.621	8.1	1.635	0.712	0.9	12.8	88.89	8
Luck-28	Luck	2023	1	17.2	7.1	3.07	2.236	10.3	2.26	1.09	1.5	14.9	85.44	5.87
Luck-28	Luck	2023	2	16.6	6.9	3.592	2.329	15	2.03	0.96	1.5	12.8	90	9
Luck-28	Luck	2023	3	16.1	6.9	3.516	1.921	9.8	2.37	0.88	1.5	13.4	84.69	5.53
Luck-28	Luck	2023	4	17.4	7.7	3.238	2.299	14.5	2.61	1.01	1.8	12.4	87.59	7.06
Luck-28	Luck	2023	5	18.4	7.3	3.537	1.865	9.6	2.36	0.98	1.7	14.4	82.29	4.65
Luck-28	Luck	2023	6	16.9	6.8	3.571	2.025	9.6	2.03	0.86	1	13.2	89.58	8.6
Luck-28	Luck	2023	7	17.8	7.2	3.124	1.986	10.2	1.924	0.82	0.9	12.8	91.18	10.33
Luck-28	Luck	2023	8	18.6	8	3.256	2.043	9.3	1.946	0.78	1	11.4	89.25	8.3
Luck-28	Luck	2023	9	18.9	7.3	3.238	2.011	10.4	2.014	0.81	1.1	12.6	89.42	8.45
Luck-28	Luck	2023	10	19.2	7.3	3.084	1.925	9.6	1.925	0.75	0.8	11.4	91.67	11
Luck-29	Luck	2023	1	16.9	6.7	3.661	1.917	11.8	2.412	1.09	1.6	11.9	86.44	6.38
Luck-29	Luck	2023	2	17.7	6.9	3.554	2.008	9.7	2.406	0.97	1.7	10.8	82.47	4.71
Luck-29	Luck	2023	3	17.6	6.9	3.524	2.29	15	1.999	1.014	0.9	12.4	94	15.67
Luck-29	Luck	2023	4	17.5	6.7	3.228	2.238	13	2.192	0.872	1.2	14.2	90.77	9.83
Luck-29	Luck	2023	5	19.1	5.6	3.34	1.899	10	2.182	0.892	1.3	13.1	87	6.69
Luck-29	Luck	2023	6	16.4	6.9	3.474	2.637	13.7	2.288	0.817	1.4	11.7	89.78	8.79
Luck-29	Luck	2023	7	18.7	7.3	3.714	2.071	12.5	2.069	0.956	1.2	13.1	90.4	9.42
Luck-29	Luck	2023	8	18.4	7.1	3.753	1.8	13.9	3.003	0.863	1.9	12.9	86.33	6.32
Luck-29	Luck	2023	9	18.2	6.5	3.221	1.825	10.2	2.132	0.832	1.5	11.8	85.29	5.8
Luck-29	Luck	2023	10	16.9	6.1	3.154	1.921	9.8	2.054	0.785	1.4	10.6	85.71	6
Luck-30	Luck	2023	1	19.1	6.9	4.067	2.524	16.5	2.03	1.08	1.4	12.1	91.52	10.79
Luck-30	Luck	2023	2	21.2	7	3.728	2.34	13.6	2.37	0.94	1.4	11.6	89.71	8.71
Luck-30	Luck	2023	3	21.2	7.4	3.698	2.161	14.7	2.67	0.82	1.6	13.2	89.12	8.19
Luck-30	Luck	2023	4	21.4	8.4	2.88	2.34	12.8	2.24	1.05	1.7	11.2	86.72	6.53
Luck-30	Luck	2023	5	18.2	8.2	3.14	2.47	14.3	1.93	1.03	1.7	13.4	88.11	7.41
Luck-30	Luck	2023	6	17.9	7.8	3.62	2.38	12.9	1.777	0.98	1.4	12.4	89.15	8.21
Luck-30	Luck	2023	7	21.6	7.5	3.563	2.215	12.8	2.688	1.12	1.3	13.2	89.84	8.85
Luck-30	Luck	2023	8	20.6	8.1	3.254	1.956	11.8	1.885	0.865	1.4	11.8	88.14	7.43
Luck-30	Luck	2023	9	19.7	7.8	3.256	2.021	12.5	1.965	0.954	1.2	12.6	90.4	9.42
Luck-30	Luck	2023	10	20.4	8.1	3.182	1.998	11.8	2.021	0.888	1	11.4	91.53	10.8
Luck-31	Luck	2023	1	18.4	6.9	3.383	2.221	10.2	2.039	1.069	1.3	12.6	87.25	6.85
Luck-31	Luck	2023	2	16.5	7.3	2.436	2.168	12.2	2.044	0.898	1.6	11.8	86.89	6.63
Luck-31	Luck	2023	3	17.9	7.4	3.372	2.167	11.3	2.032	0.965	1.5	10.4	86.73	6.53
Luck-31	Luck	2023	4	18.6	7.3	3.238	2.18	10.6	1.927	0.827	1.1	12.1	89.62	8.64
Luck-31	Luck	2023	5	15.4	6.3	2.935	1.637	6.7	1.905	0.837	0.9	11.2	86.57	6.44
Luck-31	Luck	2023	6	17.4	7.4	3.24	1.913	8.5	2.104	0.823	0.8	12.4	90.59	9.63
Luck-31	Luck	2023	7	18.1	7.1	3.045	1.705	6.7	1.966	0.895	0.7	13.1	89.55	8.57
Luck-31	Luck	2023	8	17.4	7.3	3.058	1.614	6.4	1.871	0.921	0.8	11.2	87.5	7
Luck-31	Luck	2023	9	18.3	7.4	3.222	2.038	9.3	1.964	0.856	1	11.6	89.25	8.3
Luck-31	Luck	2023	10	18.1	7.3	2.65	1.884	7.7	1.735	0.786	0.9	13.6	88.31	7.56
Luck-32	Luck	2023	1	18.9	6.3	3.871	1.96	9.8	2.42	1.09	2.1	13.7	78.57	3.67
Luck-32	Luck	2023	2	18.9	6.9	3.022	1.72	9.6	2.321	0.98	1.8	11.4	81.25	4.33
Luck-32	Luck	2023	3	17.7	6.8	3.54	2.271	11.4	2.328	1.011	1.7	12.2	85.09	5.71
Luck-32	Luck	2023	4	18.1	6.6	2.285	2.047	10	1.843	0.748	0.9	12.1	91	10.11
Luck-32	Luck	2023	5	19.4	6.1	4.022	2.231	12.2	2.367	0.946	1.3	13.4	89.34	8.38
Luck-32	Luck	2023	6	18.3	6.4	3.176	2.279	9.6	1.989	0.811	1.1	11.1	88.54	7.73
Luck-32	Luck	2023	7	19.4	6.7	3.474	2.128	11.5	2.14	0.823	1.3	12.1	88.7	7.85
Luck-32	Luck	2023	8	18.9	7.6	2.115	2.309	10.2	1.751	0.795	0.8	11.6	92.16	11.75
Luck-32	Luck	2023	9	19.1	7.6	3.35	1.914	9.5	2.122	0.785	1	14.2	89.47	8.5
Luck-32	Luck	2023	10	20.4	6.8	3.141	2.266	11.8	2.024	0.845	1.1	12.8	90.68	9.73
Luck-33	Luck	2023	1	18.4	6.6	3.607	2.385	12.6	2.484	1.421	2.4	13.9	80.95	4.25
Luck-33	Luck	2023	2	19.1	7.6	2.894	2.111	9.2	1.942	0.96	1.4	12.4	84.78	5.57
Luck-33	Luck	2023	3	19.4	7.3	3.133	1.97	9.4	2.005	0.892	1.1	11.2	88.3	7.55
Luck-33	Luck	2023	4	18.6	6.8	3.134	1.894	11.6	1.924	0.824	1.3	12.4	88.79	7.92
Luck-33	Luck	2023	5	19.1	6.9	3.59	1.973	9.4	2.146	0.921	0.9	13.1	90.43	9.44
Luck-33	Luck	2023	6	19.1	7.3	2.518	2.219	9.4	1.875	0.832	0.8	11.4	91.49	10.75
Luck-33	Luck	2023	7	21.6	7.3	2.628	1.835	6.5	1.843	0.726	1.3	10.5	80	4
Luck-33	Luck	2023	8	20	7.3	3.441	1.96	8.6	2.224	1.042	1.1	13.4	87.21	6.82
Luck-33	Luck	2023	9	19.6	7.3	3.165	1.837	8.2	1.935	0.835	1	12.6	87.8	7.2
Luck-33	Luck	2023	10	18	7.3	3.024	1.921	8.4	1.898	0.924	1.2	11.8	85.71	6
Ayd-1	Ayd	2022	1	15.13	6.12	2.495	1.982	7.31	2.055	0.927	2.01	18.02	72.5	2.64
Ayd-1	Ayd	2022	2	12.91	6.73	2.673	2.041	10.23	1.838	1.077	2.03	17.6	80.16	4.04
Ayd-1	Ayd	2022	3	13.21	6.94	2.801	2.337	10.52	2.176	1.165	2.91	18.5	72.34	2.62
Ayd-1	Ayd	2022	4	14.22	7.12	2.841	2.499	11.12	1.987	1.375	2.43	19.6	78.15	3.58
Ayd-1	Ayd	2022	5	13.82	7.22	2.716	2.066	9.02	1.959	1.164	1.95	18.4	78.38	3.63
Ayd-1	Ayd	2022	6	15.14	6.95	2.782	2.093	8.21	1.967	1.017	1.61	17.6	80.39	4.1
Ayd-1	Ayd	2022	7	13.54	6.22	2.832	2.133	9.12	2.239	1.275	2.41	19.2	73.57	2.78
Ayd-1	Ayd	2022	8	11.32	6.35	2.521	2.102	8.83	1.731	1.171	1.94	18.5	78.03	3.55
Ayd-1	Ayd	2022	9	14.62	5.94	2.559	1.977	8.61	2.113	1.077	1.97	17.04	77.12	3.37
Ayd-1	Ayd	2022	10	12.54	5.92	2.411	2.109	7.12	1.551	1.102	1.81	19.1	74.58	2.93
Ayd-2	Ayd	2022	1	19.32	8.44	1.917	1.745	4.93	1.352	0.912	0.71	15.4	85.6	5.94
Ayd-2	Ayd	2022	2	19.12	7.52	2.137	1.715	5.02	1.671	0.949	1.53	18.6	69.52	2.28
Ayd-2	Ayd	2022	3	19.32	7.44	1.997	1.715	4.72	1.566	0.876	1.02	15.45	78.39	3.63
Ayd-2	Ayd	2022	4	18.75	7.99	2.211	1.767	5.91	1.756	0.984	1.54	16.6	73.94	2.84
Ayd-2	Ayd	2022	5	21.74	8.32	2.151	1.839	6.02	1.695	0.881	1.03	18.2	82.89	4.84
Ayd-2	Ayd	2022	6	19.11	7.12	2.028	1.841	5.54	1.562	0.943	1.12	16.6	79.78	3.95
Ayd-2	Ayd	2022	7	17.94	6.95	1.952	1.855	5.12	1.549	1.062	1.21	17.5	76.37	3.23
Ayd-2	Ayd	2022	8	16.94	6.92	2.413	1.996	6.83	1.835	1.188	1.63	16.6	76.13	3.19
Ayd-2	Ayd	2022	9	17.11	6.23	1.847	1.824	3.91	1.439	1.044	0.94	16.9	75.96	3.16
Ayd-2	Ayd	2022	10	14.52	5.24	2.548	2.044	8.52	1.955	0.966	1.64	18.8	80.75	4.2
Ayd-3	Ayd	2022	1	15.84	5.64	2.4	1.95	7.9	1.87	0.85	1.23	18.8	84.43	5.42
Ayd-3	Ayd	2022	2	16.35	6.91	2.45	2.25	8.41	1.993	0.984	1.52	19.4	81.93	4.53
Ayd-3	Ayd	2022	3	16.91	6.72	2.35	1.97	6.22	1.618	1.123	1.23	17.4	80.23	4.06
Ayd-3	Ayd	2022	4	15.72	6.11	2.27	2.08	6.83	1.807	1.221	1.84	18.2	73.06	2.71
Ayd-3	Ayd	2022	5	13.42	5.61	2.29	1.97	6.42	1.676	1.069	1.24	18.1	80.69	4.18
Ayd-3	Ayd	2022	6	13.22	6.84	2.46	1.95	7.36	1.657	0.944	1.26	17.3	82.88	4.84
Ayd-3	Ayd	2022	7	12.32	6.94	2.13	2.02	6.12	1.981	1.074	1.61	16.4	73.69	2.8
Ayd-3	Ayd	2022	8	13.54	6.74	2.13	1.75	6.34	1.731	0.813	1.01	15.4	84.07	5.28
Ayd-3	Ayd	2022	9	16.52	6.83	2.25	1.76	5.92	1.823	1.088	1.61	18.6	72.8	2.68
Ayd-3	Ayd	2022	10	15.98	6.51	2.33	1.98	6.78	1.797	1.076	1.42	17.9	79.06	3.77
Ayd-4	Ayd	2022	1	14.12	6.22	2.36	2.088	7.01	1.901	1.256	1.01	16.3	85.59	5.94
Ayd-4	Ayd	2022	2	15.12	7.73	2.308	2.046	6.63	1.899	1.741	1.32	17.5	80.09	4.02
Ayd-4	Ayd	2022	3	16.13	7.33	1.717	1.518	4.34	1.602	1.242	1.43	18.4	67.05	2.03
Ayd-4	Ayd	2022	4	15.23	8.34	2.456	2.108	6.74	1.881	1.652	1.08	18.15	83.98	5.24
Ayd-4	Ayd	2022	5	14.91	7.63	2.146	1.738	5.01	1.956	1.484	1.01	17.9	79.84	3.96
Ayd-4	Ayd	2022	6	14.25	7.45	2.081	1.856	5.63	1.806	1.502	1.21	17.5	78.51	3.65
Ayd-4	Ayd	2022	7	15.42	6.12	1.917	1.764	4.51	1.743	1.503	1.11	18.63	75.39	3.06
Ayd-4	Ayd	2022	8	15.76	7.62	2.156	1.864	5.73	1.836	1.699	1.63	17.06	71.55	2.52
Ayd-4	Ayd	2022	9	14.83	6.42	2.002	1.818	4.41	1.763	1.584	0.93	18.64	78.91	3.74
Ayd-4	Ayd	2022	10	15.23	7.23	2.123	1.784	5.71	1.842	1.652	0.91	17.44	84.06	5.27
Ayd-5	Ayd	2022	1	14.72	7.12	2.365	2.151	7.81	1.697	1.138	1.51	17.4	80.67	4.17
Ayd-5	Ayd	2022	2	17.32	7.42	2.541	2.173	7.83	1.811	1.034	1.53	19.1	80.46	4.12
Ayd-5	Ayd	2022	3	15.75	7.32	2.572	2.311	10.23	1.751	1.503	2.74	19.3	73.22	2.73
Ayd-5	Ayd	2022	4	16.83	7.25	2.459	2.105	7.11	1.701	1.076	1.63	18.5	77.07	3.36
Ayd-5	Ayd	2022	5	18.11	7.51	2.231	2.001	5.52	1.731	1.223	1.71	18.36	69.02	2.23
Ayd-5	Ayd	2022	6	18.23	7.26	1.994	1.909	5.65	1.354	1.004	1.01	17.4	82.12	4.59
Ayd-5	Ayd	2022	7	16.31	6.71	2.287	2.066	6.92	1.768	1.062	1.62	19.5	76.59	3.27
Ayd-5	Ayd	2022	8	5.11	6.12	2.187	2.014	5.98	1.674	1.174	1.45	18.5	75.75	3.12
Ayd-5	Ayd	2022	9	16.52	6.83	2.441	2.194	8.31	1.671	1.424	2.01	18.2	75.81	3.13
Ayd-5	Ayd	2022	10	16.35	6.91	2.19	2.079	7.71	1.694	1.217	1.65	19.1	78.6	3.67
Ayd-6	Ayd	2022	1	14.41	5.12	1.166	0.982	5.83	0.917	0.612	1.31	18.4	77.53	3.45
Ayd-6	Ayd	2022	2	14.24	6.32	1.168	0.954	5.54	0.852	0.587	1.08	17.6	80.51	4.13
Ayd-6	Ayd	2022	3	13.81	3.44	1.072	0.886	4.82	0.769	0.527	1.01	17.18	79.05	3.77
Ayd-6	Ayd	2022	4	13.33	5.72	1.198	0.961	5.52	0.943	0.717	1.21	18.36	78.08	3.56
Ayd-6	Ayd	2022	5	13.74	6.31	1.148	1.046	6.02	0.854	0.622	1.11	19.43	81.56	4.42
Ayd-6	Ayd	2022	6	13.28	5.62	1.137	1.084	5.93	0.862	0.597	1.15	16.24	80.61	4.16
Ayd-6	Ayd	2022	7	14.56	5.61	1.151	0.958	5.64	0.808	0.564	1.01	18.33	82.09	4.58
Ayd-6	Ayd	2022	8	12.91	6.47	1.083	0.858	4.42	0.722	0.493	1.25	19.12	71.72	2.54
Ayd-6	Ayd	2022	9	13.41	5.22	1.126	0.865	5.27	0.702	0.577	1.08	18.22	79.51	3.88
Ayd-6	Ayd	2022	10	14.12	5.4	1.051	0.983	4.59	0.723	0.522	1.04	17.6	77.34	3.41
Sid-1	Sidd	2022	1	17.63	2.82	1.609	1.347	2.01	1.535	0.884	0.83	18.2	58.71	1.42
Sid-1	Sidd	2022	2	17.91	2.75	1.741	1.342	2.02	1.335	0.824	0.54	20.3	73.27	2.74
Sid-1	Sidd	2022	3	19.11	2.52	1.859	1.508	2.71	1.742	0.827	0.81	18.52	70.11	2.35
Sid-1	Sidd	2022	4	15.63	2.63	1.898	1.341	3.01	1.358	0.828	0.63	19.6	79.07	3.78
Sid-1	Sidd	2022	5	17.52	2.51	1.651	1.655	3.11	1.852	0.904	0.81	18.4	73.95	2.84
Sid-1	Sidd	2022	6	14.62	2.53	2.134	1.756	5.09	1.354	1.088	1.62	18.66	68.17	2.14
Sid-1	Sidd	2022	7	16.52	1.23	1.717	1.518	4.35	1.823	0.942	1.43	19.41	67.13	2.04
Sid-1	Sidd	2022	8	14.33	2.25	1.788	1.563	3.42	1.899	1.096	1.01	16.96	70.47	2.39
Sid-1	Sidd	2022	9	15.84	5.64	2.124	1.786	5.78	1.353	1.102	0.91	20.1	84.26	5.35
Sid-1	Sidd	2022	10	16.83	7.25	2.004	1.819	4.47	1.763	1.024	1.05	19.63	76.51	3.26
Sid-2	Sidd	2022	1	14.72	6.32	1.95	1.53	2.93	1.6	0.87	1.02	17.6	65.19	1.87
Sid-2	Sidd	2022	2	15.23	6.12	1.77	1.39	2.02	1.45	0.81	0.85	19.2	57.92	1.38
Sid-2	Sidd	2022	3	15.53	6.11	1.78	1.55	3.21	1.44	1.1	0.94	19.63	70.72	2.41
Sid-2	Sidd	2022	4	15.72	6.83	1.63	1.47	2.01	1.19	0.88	0.61	18.55	69.65	2.3
Sid-2	Sidd	2022	5	17.92	6.12	1.99	1.44	2.61	1.58	0.75	0.62	17.1	76.25	3.21
Sid-2	Sidd	2022	6	19.72	7.23	1.65	1.66	3.14	1.35	0.9	0.85	18.52	72.93	2.69
Sid-2	Sidd	2022	7	20.23	7.32	1.9	1.57	2.64	1.67	0.89	1.14	16.63	56.82	1.32
Sid-2	Sidd	2022	8	18.25	5.92	1.57	1.35	1.85	1.32	0.81	0.52	15.99	71.89	2.56
Sid-2	Sidd	2022	9	18.26	7.11	1.68	1.42	2.54	1.68	0.79	0.94	18.11	62.99	1.7
Sid-2	Sidd	2022	10	18.11	5.82	1.8	1.41	3.11	1.37	0.95	0.91	19.66	70.74	2.42
Sid-3	Sidd	2022	1	20.11	5.81	3.145	2.453	10.73	1.263	0.794	1.71	16.34	84.06	5.27
Sid-3	Sidd	2022	2	19.92	5.91	2.978	2.242	11.82	1.378	0.805	1.25	17.52	89.42	8.46
Sid-3	Sidd	2022	3	20.12	7.11	2.835	1.852	8.87	1.475	0.776	1.19	18.88	86.58	6.45
Sid-3	Sidd	2022	4	18.23	5.63	3.136	1.853	12.63	1.603	0.887	1.08	16.24	91.45	10.69
Sid-3	Sidd	2022	5	20.62	6.76	3.081	1.877	8.11	1.793	0.883	2.02	17.52	75.09	3.01
Sid-3	Sidd	2022	6	18.12	6.92	2.741	1.833	9.64	2.088	0.885	2.09	18.64	78.32	3.61
Sid-3	Sidd	2022	7	17.32	6.33	2.945	2.163	9.81	1.966	0.831	1.59	16.91	83.79	5.17
Sid-3	Sidd	2022	8	18.73	6.12	2.859	2.271	9.91	1.881	0.689	1.39	18.29	85.97	6.13
Sid-3	Sidd	2022	9	19.92	6.13	2.476	2.119	9.41	1.907	0.754	1.81	17.44	80.77	4.2
Sid-3	Sidd	2022	10	19.52	6.23	2.769	2.127	8.72	1.832	0.863	1.57	19.21	82	4.55
Sid-4	Sidd	2022	1	10.11	4.81	1.51	1.39	1.92	0.95	0.82	0.69	18.02	64.06	1.78
Sid-4	Sidd	2022	2	9.61	4.61	1.53	1.49	2.18	1.18	0.86	0.84	15.06	61.47	1.6
Sid-4	Sidd	2022	3	11.02	5.42	1.54	1.49	2.06	1.23	0.82	0.76	19.17	63.11	1.71
Sid-4	Sidd	2022	4	9.86	5.23	1.54	1.41	1.95	1.4	0.92	0.8	18.53	58.97	1.44
Sid-4	Sidd	2022	5	10.35	5.92	1.53	1.43	1.97	1.43	0.89	0.83	15.64	57.87	1.37
Sid-4	Sidd	2022	6	12.62	5.01	1.54	1.14	2.15	1.44	0.86	0.78	17.85	63.72	1.76
Sid-4	Sidd	2022	7	11.23	5.12	1.52	1.08	2.14	1.44	0.85	0.87	18.62	59.58	1.47
Sid-4	Sidd	2022	8	10.64	5.03	1.51	1.39	2.34	1.44	0.76	0.76	19.5	67.52	2.08
Sid-4	Sidd	2022	9	10.01	5.41	1.52	1.28	2.05	1.5	0.86	0.77	18.88	62.44	1.66
Sid-4	Sidd	2022	10	14.72	6.32	1.49	1.27	1.68	1.4	0.8	0.8	20.5	52.38	1.1
Sid-5	Sidd	2022	1	12.52	4.51	2.902	2.063	9.61	2.346	1.179	2.64	20.24	72.53	2.64
Sid-5	Sidd	2022	2	11.56	5.02	2.717	2.171	8.92	2.088	1.132	2.31	19.5	74.1	2.86
Sid-5	Sidd	2022	3	11.74	4.78	3.494	2.305	11.63	2.282	1.172	2.42	19.63	79.19	3.81
Sid-5	Sidd	2022	4	12.41	5.01	2.829	2.287	10.52	2.251	1.101	2.34	18.9	77.76	3.5
Sid-5	Sidd	2022	5	12.11	5.11	3.084	2.418	12.11	2.362	1.183	3.01	17.97	75.14	3.02
Sid-5	Sidd	2022	6	11.78	5.19	3.002	1.977	9.53	2.216	0.827	2.11	20.3	77.86	3.52
Sid-5	Sidd	2022	7	11.86	4.61	3.055	2.282	11.52	2.492	1.003	2.54	19.6	77.95	3.54
Sid-5	Sidd	2022	8	12.23	5.07	3.266	2.464	13.54	2.412	0.983	2.78	20.4	79.47	3.87
Sid-5	Sidd	2022	9	12.24	5.02	2.756	2.331	8.73	1.894	1.091	1.76	17.53	79.84	3.96
Sid-5	Sidd	2022	10	11.88	5.11	2.693	1.976	7.69	2.245	0.966	2.02	18.64	73.73	2.81
Sid-6	Sidd	2022	1	13.12	5.68	2.466	2.252	8.82	1.798	1.239	1.53	20.4	82.65	4.76
Sid-6	Sidd	2022	2	12.56	5.79	2.642	2.274	8.84	1.912	1.135	1.55	19.4	82.47	4.7
Sid-6	Sidd	2022	3	15.32	5.51	2.673	2.412	11.24	1.852	1.604	2.76	18.6	75.44	3.07
Sid-6	Sidd	2022	4	16.42	6.61	2.561	2.206	8.12	1.704	1.177	1.65	20.3	79.68	3.92
Sid-6	Sidd	2022	5	14.89	5.38	2.332	2.102	6.53	1.733	1.324	1.73	19.18	73.51	2.77
Sid-6	Sidd	2022	6	11.61	5.28	2.095	2.101	6.65	1.455	1.105	1.03	18.36	84.51	5.46
Sid-6	Sidd	2022	7	13.14	6.21	2.388	2.167	7.93	1.868	1.163	1.65	20.54	79.19	3.81
Sid-6	Sidd	2022	8	12.67	5.41	2.288	2.114	6.99	1.775	1.275	1.48	20.35	78.83	3.72
Sid-6	Sidd	2022	9	12.78	5.5	2.543	2.295	9.32	1.772	1.525	2.03	18.5	78.22	3.59
Sid-6	Sidd	2022	10	13.4	6.59	2.294	2.181	8.74	1.795	1.318	1.64	19.4	81.24	4.33
Sid-7	Sidd	2022	1	17.91	7.41	3.537	2.961	16.81	1.855	1.045	1.63	15.3	90.3	9.31
Sid-7	Sidd	2022	2	18.51	7.11	3.781	2.737	17.03	2.156	0.969	1.36	14.6	92.01	11.52
Sid-7	Sidd	2022	3	17.61	7.12	3.824	2.805	17.81	2.215	0.909	1.51	15.3	91.52	10.79
Sid-7	Sidd	2022	4	18.25	7.42	3.831	2.787	16.93	2.241	0.902	1.63	15.3	90.37	9.39
Sid-7	Sidd	2022	5	17.71	7.36	3.951	2.877	18.72	2.202	1.165	1.84	14.7	90.17	9.17
Sid-7	Sidd	2022	6	17.73	7.91	3.732	3.052	18.54	2.434	1.171	1.94	15.2	89.54	8.56
Sid-7	Sidd	2022	7	17.63	7.23	3.792	2.874	17.68	1.959	1.057	1.74	14.8	90.16	9.16
Sid-7	Sidd	2022	8	20.31	7.12	3.925	2.846	18.31	2.278	0.837	1.35	15.1	92.63	12.56
Sid-7	Sidd	2022	9	15.21	6.42	3.692	2.783	17.11	2.121	0.959	1.52	15.2	91.12	10.26
Sid-7	Sidd	2022	10	18.42	6.74	3.591	2.681	17.67	2.064	0.857	1.25	15.5	92.93	13.14
Har-1	Hard	2023	1	17.7	6.1	4.141	2.517	16.3	2.23	0.833	1.3	10.7	92.02	11.54
Har-1	Hard	2023	2	16.9	6.9	3.259	2.218	12	2.41	0.844	1.5	11.2	87.5	7
Har-1	Hard	2023	3	17.9	6.3	3.968	2.652	16.8	2.23	0.83	1.1	12.2	93.45	14.27
Har-1	Hard	2023	4	18.4	7.1	3.635	2.653	16.3	2.505	1.132	1.6	11.6	90.18	9.19
Har-1	Hard	2023	5	18.1	7.3	3.667	2.582	15.8	2.28	0.72	0.9	12.2	94.3	16.56
Har-1	Hard	2023	6	19.2	8.2	3.355	2.709	14.7	1.98	0.63	0.6	13.12	95.92	23.5
Har-1	Hard	2023	7	18.8	7	3.191	2.596	14.2	1.98	0.83	1.1	14	92.25	11.91
Har-1	Hard	2023	8	19.2	7.7	3.261	2.424	13.9	2.26	0.85	1.2	11.2	91.37	10.58
Har-1	Hard	2023	9	16.9	7	3.561	2.645	14	2.18	0.88	1.4	12.1	90	9
Har-1	Hard	2023	10	18.6	8.1	3.365	2.432	14.2	2.032	0.735	1.2	12.4	91.55	10.83
Har-2	Hard	2023	1	18.3	7.1	3.322	2.039	10.2	2.125	0.854	1.1	11.9	89.22	8.27
Har-2	Hard	2023	2	16.2	6.9	2.973	1.929	8.5	2.243	0.943	1.2	12	85.88	6.08
Har-2	Hard	2023	3	18.1	6.9	2.905	1.962	9.2	2.161	0.853	0.9	13.1	90.22	9.22
Har-2	Hard	2023	4	19.6	7.3	2.754	1.85	8.6	2.244	0.821	0.9	12.4	89.53	8.56
Har-2	Hard	2023	5	18.9	6.9	3.028	1.918	8.4	2.028	0.741	0.8	12.1	90.48	9.5
Har-2	Hard	2023	6	17.6	6.8	3.088	2.053	8.6	2.143	0.766	1.1	13.2	87.21	6.82
Har-2	Hard	2023	7	16.9	6.4	3.09	2.235	8.7	2.158	0.826	1	13.4	88.51	7.7
Har-2	Hard	2023	8	18.1	6.3	3.033	1.947	7	2.221	0.738	1.3	11.1	81.43	4.38
Har-2	Hard	2023	9	16.1	6.7	2.823	1.724	6.4	1.925	0.751	0.9	11.8	85.94	6.11
Har-2	Hard	2023	10	17	6	2.939	1.698	6.6	1.964	0.743	0.8	12.2	87.88	7.25
Har-3	Hard	2023	1	11.1	7.1	2.63	2.06	7.4	1.923	0.711	0.6	10.5	91.89	11.33
Har-3	Hard	2023	2	12.2	6.1	3.003	2.235	9.8	2.253	0.924	1.3	12	86.73	6.54
Har-3	Hard	2023	3	11.6	7.9	2.837	2.382	9.7	2.221	0.873	1.1	12.1	88.66	7.82
Har-3	Hard	2023	4	12.4	6.3	2.232	1.878	7.7	1.624	0.687	0.5	11.2	93.51	14.4
Har-3	Hard	2023	5	13.2	5.9	2.848	2.14	8.3	1.966	0.695	0.7	11.1	91.57	10.86
Har-3	Hard	2023	6	10.9	7.1	2.838	2.09	7.9	2.121	0.743	1.1	13.5	86.08	6.18
Har-3	Hard	2023	7	11.9	7.2	2.69	2.105	6.7	1.934	0.721	0.9	12.4	86.57	6.44
Har-3	Hard	2023	8	12.1	6.3	3.29	2.511	11.2	2.244	0.89	1.5	11.4	86.61	6.47
Har-3	Hard	2023	9	13.2	7.7	2.91	2.121	10.2	1.985	0.768	1.1	12.8	89.22	8.27
Har-3	Hard	2023	10	11	7.1	3.131	2.23	11	2.103	0.831	1	11.6	90.91	10
Har-4	Hard	2023	1	12.2	8.1	2.923	2.211	9.8	2.183	0.732	1.1	12.8	88.78	7.91
Har-4	Hard	2023	2	12.5	7.9	3.095	2.357	10.6	2.225	0.898	1.5	13	85.85	6.07
Har-4	Hard	2023	3	10.6	6.5	3.098	2.376	10.2	2.221	0.854	1.8	12.2	82.35	4.67
Har-4	Hard	2023	4	11.8	6.4	2.924	2.413	9.8	2.145	0.911	1.3	11.6	86.73	6.54
Har-4	Hard	2023	5	12	7	3.111	2.38	10.6	2.246	0.933	1.9	14	82.08	4.58
Har-4	Hard	2023	6	12.5	6.6	3.083	2.234	9.6	2.197	0.854	2	12.1	79.17	3.8
Har-4	Hard	2023	7	11.8	5.9	2.749	2.006	7.8	2.021	0.811	1.8	13.2	76.92	3.33
Har-4	Hard	2023	8	12.1	7.1	2.89	2.086	8.5	2.23	0.753	1.8	14.1	78.82	3.72
Har-4	Hard	2023	9	11.6	6.9	3.055	2.273	10.6	2.25	0.721	2	12.8	81.13	4.3
Har-4	Hard	2023	10	11.3	6.6	2.82	1.983	9.8	2.003	0.821	1.6	11.6	83.67	5.13
Har-5	Hard	2023	1	11.5	6.9	3.044	2.29	10.2	2.124	0.974	1.8	10.5	82.35	4.67
Har-5	Hard	2023	2	11.4	6.1	2.538	2.137	11.1	1.875	0.654	1.2	9.8	89.19	8.25
Har-5	Hard	2023	3	11.6	6.9	3.003	2.331	11.4	2.121	0.973	1.6	11.2	85.96	6.13
Har-5	Hard	2023	4	12.1	6.2	3.29	2.217	11.6	2.28	0.898	1.9	12	83.62	5.11
Har-5	Hard	2023	5	11.9	6	2.99	2.255	9.6	2.154	0.987	1.7	11.3	82.29	4.65
Har-5	Hard	2023	6	12.2	6.3	3.078	2.392	10.2	2.121	0.911	1.5	13.1	85.29	5.8
Har-5	Hard	2023	7	12.9	7.1	3.102	2.041	9.8	2.253	0.954	2.1	12.2	78.57	3.67
Har-5	Hard	2023	8	12.6	6.9	3.068	3.09	11.7	2.283	0.891	2.2	11.4	81.2	4.32
Har-5	Hard	2023	9	11.6	6.5	3.104	2.161	12.1	2.024	0.753	1	11.2	91.74	11.1
Har-5	Hard	2023	10	12.1	6	3.021	2.123	11.6	2.154	0.835	1.8	11.6	84.48	5.44
Har-6	Hard	2023	1	16.2	8.7	3.043	2.193	8.6	2.003	0.838	1.1	11.5	87.21	6.82
Har-6	Hard	2023	2	17.4	8	3.32	2.243	10.6	2.248	0.911	1.3	12.1	87.74	7.15
Har-6	Hard	2023	3	19.2	8.4	3.28	1.973	10.2	2.12	0.921	1.2	11	88.24	7.5
Har-6	Hard	2023	4	19.7	8.3	3.37	2.221	10.6	2.25	0.858	1.4	10.8	86.79	6.57
Har-6	Hard	2023	5	17.3	7.8	3.14	1.978	9.8	2.08	0.729	0.9	9.2	90.82	9.89
Har-6	Hard	2023	6	17.6	8	3.16	2.04	10.1	2.143	0.778	1.1	11.2	89.11	8.18
Har-6	Hard	2023	7	19.2	8.7	2.88	2.163	9.8	1.825	0.68	1.1	12.4	88.78	7.91
Har-6	Hard	2023	8	15.7	8	2.637	1.925	8.6	1.946	0.732	0.9	13.1	89.53	8.56
Har-6	Hard	2023	9	16	8.8	2.77	1.886	8.5	2.122	0.75	0.8	11.2	90.59	9.63
Har-6	Hard	2023	10	15.9	8.2	2.737	2.075	7.8	2.148	0.83	1.2	10.7	84.62	5.5
Har-7	Hard	2023	1	17.9	7.3	3.087	2.128	8.9	2.145	0.853	1.2	12.5	86.52	6.42
Har-7	Hard	2023	2	19.6	7.3	3.024	1.777	7.8	2.121	0.846	1.1	13.1	85.9	6.09
Har-7	Hard	2023	3	15.9	6.1	3.272	2.153	9.7	2.238	0.895	1.3	11.4	86.6	6.46
Har-7	Hard	2023	4	16.6	6.6	3.49	2.277	11.2	2.335	0.961	1.8	13.2	83.93	5.22
Har-7	Hard	2023	5	15.4	6.1	2.11	2.075	7.5	1.721	0.725	0.9	14.3	88	7.33
Har-7	Hard	2023	6	14.4	5.8	3.28	2.196	9.5	2.326	0.989	2	14.1	78.95	3.75
Har-7	Hard	2023	7	13.9	6.1	2.909	2.087	9	2.153	0.853	1.5	13.1	83.33	5
Har-7	Hard	2023	8	16	6.4	2.901	2.286	9.2	2.081	0.781	1.1	12.8	88.04	7.36
Har-7	Hard	2023	9	16.7	7.5	2.576	1.797	5.8	1.921	0.753	0.9	11.6	84.48	5.44
Har-7	Hard	2023	10	15.1	5.4	2.634	1.936	7.5	1.954	0.765	1.1	12.4	85.33	5.82
Har-8	Hard	2023	1	13.6	7.2	2.681	2.002	7.2	2.024	0.692	0.9	11.5	87.5	7
Har-8	Hard	2023	2	14.6	8.3	2.648	2.109	8.3	2.112	0.788	1.1	12	86.75	6.55
Har-8	Hard	2023	3	14.5	7.8	2.657	1.932	6.8	1.985	0.752	0.9	11.1	86.76	6.56
Har-8	Hard	2023	4	16.4	7.7	2.899	2.177	8.2	2.223	0.631	1.5	12.2	81.71	4.47
Har-8	Hard	2023	5	17.4	8	2.952	2.178	8.6	2.294	0.921	1.8	13.4	79.07	3.78
Har-8	Hard	2023	6	15.9	7.5	2.76	2.132	8.1	2.185	0.685	1.3	11.1	83.95	5.23
Har-8	Hard	2023	7	14.6	8.6	2.508	1.999	6.3	1.926	0.721	1.1	12.2	82.54	4.73
Har-8	Hard	2023	8	14.1	8.2	2.929	2.296	7.6	2.122	0.843	1.2	13	84.21	5.33
Har-8	Hard	2023	9	14.3	7.9	2.84	2.287	8.5	2.223	0.92	1.5	12.2	82.35	4.67
Har-8	Hard	2023	10	16.2	7.4	2.888	2.178	7.6	2.258	0.853	1.8	11.8	76.32	3.22
Har-9	Hard	2023	1	11.6	5.4	2.685	1.957	7.6	1.875	0.525	0.5	15.6	93.42	14.2
Har-9	Hard	2023	2	11.6	6.7	2.428	1.777	6.4	1.824	0.584	0.5	14.4	92.19	11.8
Har-9	Hard	2023	3	11.3	5.3	2.568	1.801	6.7	1.921	0.643	0.7	14.2	89.55	8.57
Har-9	Hard	2023	4	12.1	5.9	2.571	1.803	7.1	1.823	0.621	0.6	13.8	91.55	10.83
Har-9	Hard	2023	5	11.4	5.6	2.976	2.113	9.8	1.976	0.651	0.5	16	94.9	18.6
Har-9	Hard	2023	6	12.2	5.4	2.345	1.875	6.2	2.021	0.743	0.8	14.2	87.1	6.75
Har-9	Hard	2023	7	13.1	5.9	2.494	1.76	6.3	1.924	0.721	0.6	13.4	90.48	9.5
Har-9	Hard	2023	8	14.1	6.2	2.176	1.911	6.7	1.875	0.685	0.5	13.3	92.54	12.4
Har-9	Hard	2023	9	12.9	7.2	2.107	2.132	8.1	1.811	0.633	0.5	12.6	93.83	15.2
Har-9	Hard	2023	10	12.1	6.2	2.652	1.958	7.8	1.964	0.623	0.7	11.8	91.03	10.14
Har-10	Hard	2023	1	14.7	8.2	2.883	2.047	8.7	2.143	0.876	1.1	15.5	87.36	6.91
Har-10	Hard	2023	2	18.1	8.7	2.716	2.303	8.9	2.121	0.888	1.2	14.4	86.52	6.42
Har-10	Hard	2023	3	18.6	8.9	2.867	1.99	7.3	2.246	0.925	1.4	13.8	80.82	4.21
Har-10	Hard	2023	4	16.1	7.3	2.763	2.062	8.2	2.225	0.943	1.6	12.7	80.49	4.13
Har-10	Hard	2023	5	16.9	8.9	2.655	2.022	6.8	2.133	0.891	1.4	11.9	79.41	3.86
Har-10	Hard	2023	6	17	8.1	2.709	2.073	7.3	2.111	0.898	1.3	14.3	82.19	4.62
Har-10	Hard	2023	7	18.2	7.9	2.932	2.108	7.4	2.225	0.925	1.6	12.2	78.38	3.63
Har-10	Hard	2023	8	19.2	8.4	2.676	1.99	6.8	2.256	0.943	1.8	11.6	73.53	2.78
Har-10	Hard	2023	9	17.2	8	2.78	1.79	6.2	2.183	0.821	1.6	12.1	74.19	2.88
Har-10	Hard	2023	10	19.2	8.4	2.905	2.081	7.4	2.221	0.881	1.8	13.4	75.68	3.11
Har-11	Hard	2023	1	16.6	7.9	2.462	1.883	5.7	1.823	0.673	0.8	13.6	85.96	6.13
Har-11	Hard	2023	2	14.6	8.3	2.613	1.805	6.2	1.921	0.685	0.7	11.5	88.71	7.86
Har-11	Hard	2023	3	16.1	7.7	2.55	1.936	6.5	2.051	0.753	0.8	12.8	87.69	7.13
Har-11	Hard	2023	4	15.1	8.5	2.858	1.861	7.8	1.975	0.751	0.5	13.4	93.59	14.6
Har-11	Hard	2023	5	16.4	7.2	2.502	1.612	5.6	1.821	0.821	0.4	11.9	92.86	13
Har-11	Hard	2023	6	14.6	8.1	2.374	1.802	5.3	1.795	0.766	0.3	12.4	94.34	16.67
Har-11	Hard	2023	7	17.6	7.6	2.557	1.673	5.8	1.824	0.658	0.4	13.6	93.1	13.5
Har-11	Hard	2023	8	17.2	7.3	2.426	1.82	6.2	1.725	0.683	0.3	14	95.16	19.67
Har-11	Hard	2023	9	16.9	6.9	2.557	1.628	5.8	1.821	0.721	0.4	13.1	93.1	13.5
Har-11	Hard	2023	10	15.7	8.9	2.411	2.109	7.1	1.577	0.711	0.5	12.4	92.96	13.2
Har-12	Hard	2023	1	18.1	9.3	2.451	1.804	6.1	1.821	0.688	0.8	12.4	86.89	6.63
Har-12	Hard	2023	2	17.8	8.2	2.47	1.877	5.7	1.724	0.721	0.5	11.6	91.23	10.4
Har-12	Hard	2023	3	16.9	7.4	2.706	1.98	7.2	1.975	0.832	0.6	13.2	91.67	11
Har-12	Hard	2023	4	15.6	7.9	2.39	1.89	7.8	2.021	0.844	1	13.3	87.18	6.8
Har-12	Hard	2023	5	16.9	7.7	2.562	2.185	6.8	1.785	0.721	0.6	12.1	91.18	10.33
Har-12	Hard	2023	6	15.6	9.3	2.915	1.98	6.6	1.946	0.755	0.9	11.6	86.36	6.33
Har-12	Hard	2023	7	15	6.9	2.802	1.93	7.2	2.221	0.898	1.3	12.1	81.94	4.54
Har-12	Hard	2023	8	15.9	6.9	2.704	1.89	6.9	2.044	0.772	0.9	14	86.96	6.67
Har-12	Hard	2023	9	16.4	6.7	2.603	1.804	6.7	2.113	0.824	1	12.2	85.07	5.7
Har-12	Hard	2023	10	17.2	7.1	2.548	1.806	6.6	2.124	0.783	1.2	11.1	81.82	4.5
Har-13	Hard	2023	1	13.5	6.3	2.227	1.929	7.5	1.943	0.711	1.1	13.6	85.33	5.82
Har-13	Hard	2023	2	15.7	8.2	2.816	1.976	8.2	2.125	0.821	1.5	12.8	81.71	4.47
Har-13	Hard	2023	3	14.6	7.3	2.536	2.075	7.6	2.021	0.725	1.2	11.5	84.21	5.33
Har-13	Hard	2023	4	13.6	6.7	2.607	1.961	8.1	2.145	0.733	1.5	12.2	81.48	4.4
Har-13	Hard	2023	5	14.6	8.2	2.537	2.036	6.8	2.121	0.811	1.8	14.1	73.53	2.78
Har-13	Hard	2023	6	15.1	6.7	2.965	2.036	9.2	2.254	0.758	1.9	11.8	79.35	3.84
Har-13	Hard	2023	7	16.2	7.4	2.517	1.928	6.5	1.946	0.621	1.1	12.4	83.08	4.91
Har-13	Hard	2023	8	14.6	7.9	2.399	2.107	6.2	1.875	0.633	0.9	11.4	85.48	5.89
Har-13	Hard	2023	9	14.3	7.5	2.562	2.143	6.6	1.981	0.711	1	12.8	84.85	5.6
Har-13	Hard	2023	10	15	6.9	2.309	1.764	5.8	1.752	0.652	0.8	13.8	86.21	6.25
Har-14	Hard	2023	1	17.1	8.6	2.79	2.025	8.3	2.14	0.731	0.9	10.6	89.16	8.22
Har-14	Hard	2023	2	16.9	7.9	2.111	2.423	10.4	1.575	0.584	0.5	9.8	95.19	19.8
Har-14	Hard	2023	3	16.9	9.1	2.687	2.143	7.3	1.624	0.795	0.6	11.5	91.78	11.17
Har-14	Hard	2023	4	15.8	7.4	2.754	2.051	8.1	2.073	0.846	0.9	12.2	88.89	8
Har-14	Hard	2023	5	14.6	6.9	2.76	1.934	7	2.111	0.938	1	10.7	85.71	6
Har-14	Hard	2023	6	16.3	7.6	2.688	2.038	8	1.865	0.752	0.6	11.4	92.5	12.33
Har-14	Hard	2023	7	17.6	8.6	2.713	2.108	7.5	1.943	0.831	0.8	12.1	89.33	8.38
Har-14	Hard	2023	8	16	9.9	2.558	1.829	6.1	1.835	0.651	0.9	12.3	85.25	5.78
Har-14	Hard	2023	9	15.9	9.7	2.579	1.941	5.6	1.724	0.731	0.8	11.8	85.71	6
Har-14	Hard	2023	10	15.1	8.1	2.801	1.99	7.5	2.125	0.821	1.1	10.7	85.33	5.82
Har-15	Hard	2023	1	13.4	7.7	2.644	1.732	5.7	1.875	0.811	0.5	14	91.23	10.4
Har-15	Hard	2023	2	13.2	8.3	2.007	1.796	6.2	1.721	0.621	0.3	13.8	95.16	19.67
Har-15	Hard	2023	3	13.3	7.5	2.923	2.041	8.3	1.921	0.685	0.4	12.4	95.18	19.75
Har-15	Hard	2023	4	14.2	6.9	2.661	2.006	7.6	1.844	0.644	0.3	12.1	96.05	24.33
Har-15	Hard	2023	5	13.6	6.8	2.851	2.038	7.8	2.125	0.821	0.4	11.8	94.87	18.5
Har-15	Hard	2023	6	14.6	8.3	2.055	1.973	6.8	1.946	0.686	0.5	13.4	92.65	12.6
Har-15	Hard	2023	7	13.2	6.7	2.894	1.99	6.5	2.024	0.721	0.2	12.1	96.92	31.5
Har-15	Hard	2023	8	12.9	6.4	2.378	1.528	5.3	1.724	0.654	0.4	14.4	92.45	12.25
Har-15	Hard	2023	9	12.6	8.3	2.706	2.044	8.2	1.983	0.683	0.3	15.1	96.34	26.33
Har-15	Hard	2023	10	13.1	7.9	3.223	1.99	8.5	2.145	0.834	0.6	13.8	92.94	13.17
Har-16	Hard	2023	1	12.8	6.8	2.53	1.946	8.5	2.024	0.723	1.1	13.2	87.06	6.73
Har-16	Hard	2023	2	13.6	7.2	2.841	1.825	9.2	2.321	0.829	1.3	11.4	85.87	6.08
Har-16	Hard	2023	3	14.2	6.9	2.728	2.011	8.1	2.143	0.783	1.1	13.8	86.42	6.36
Har-16	Hard	2023	4	14.6	6.8	2.946	1.983	9.6	2.222	0.946	1.2	12.6	87.5	7
Har-16	Hard	2023	5	12.8	6.9	2.842	2.132	8.9	2.111	0.921	0.9	10.8	89.89	8.89
Har-16	Hard	2023	6	15.2	7.2	2.911	2.201	10.1	2.086	0.853	0.9	11.2	91.09	10.22
Har-16	Hard	2023	7	14.3	7.1	2.743	1.926	9.3	2.013	0.759	1.1	12.4	88.17	7.45
Har-16	Hard	2023	8	13.9	6.8	2.465	1.628	6.8	1.813	0.632	0.8	10.6	88.24	7.5
Har-16	Hard	2023	9	12.6	7.2	2.321	1.743	6.2	1.921	0.685	0.7	11.4	88.71	7.86
Har-16	Hard	2023	10	14.1	6.3	2.732	1.924	7.8	1.988	0.721	0.9	12.6	88.46	7.67
Har-17	Hard	2023	1	12.6	6.3	2.78	2.147	8	2.14	0.866	1.3	15	83.75	5.15
Har-17	Hard	2023	2	12.2	7.7	2.96	2.06	8.4	2.232	0.958	1.6	14.8	80.95	4.25
Har-17	Hard	2023	3	14.2	7.8	3.204	2.098	10.6	2.343	0.924	1.8	13.6	83.02	4.89
Har-17	Hard	2023	4	13.6	6.7	2.84	2.29	10.6	2.151	0.843	1.6	14.1	84.91	5.63
Har-17	Hard	2023	5	13.1	6.7	2.97	2.25	9.3	2.238	0.789	1.6	15.7	82.8	4.81
Har-17	Hard	2023	6	14.2	6.4	2.69	2.084	6.9	1.941	0.793	0.7	16.2	89.86	8.86
Har-17	Hard	2023	7	15.2	7.1	2.58	2.122	7.7	1.821	0.788	0.6	14.2	92.21	11.83
Har-17	Hard	2023	8	17.2	7.3	2.764	2.02	7.3	1.888	0.726	0.6	13.1	91.78	11.17
Har-17	Hard	2023	9	14.4	6.8	2.67	2.1	7.5	1.982	0.687	0.7	12.8	90.67	9.71
Har-17	Hard	2023	10	12.8	7.1	2.764	2.11	7.6	2.021	0.725	1	14.6	86.84	6.6
Har-18	Hard	2023	1	17.3	6.9	2.678	1.773	4.6	1.886	0.633	0.8	13.2	82.61	4.75
Har-18	Hard	2023	2	15.2	6.2	2.586	2.206	6.8	1.921	0.581	0.7	12	89.71	8.71
Har-18	Hard	2023	3	13.4	5.9	3.027	1.76	6.3	2.123	0.698	0.7	11.6	88.89	8
Har-18	Hard	2023	4	15.2	5.6	2.624	1.965	5.8	1.925	0.711	0.6	13.2	89.66	8.67
Har-18	Hard	2023	5	13.2	5.9	2.456	1.841	6.1	1.824	0.645	0.5	14.1	91.8	11.2
Har-18	Hard	2023	6	14.6	5.2	2.761	1.98	7.2	2.023	0.811	0.7	11.4	90.28	9.29
Har-18	Hard	2023	7	12.9	5.8	3.184	2.063	7.6	2.125	0.731	0.8	11.2	89.47	8.5
Har-18	Hard	2023	8	13.4	5.9	2.649	2.136	6.4	1.975	0.65	0.5	12.8	92.19	11.8
Har-18	Hard	2023	9	14	6.2	2.783	1.958	6.8	2.02	0.754	0.8	11.6	88.24	7.5
Har-18	Hard	2023	10	13.9	6.1	2.599	1.814	6.2	1.968	0.698	0.6	13.2	90.32	9.33
Har-19	Hard	2023	1	14.3	7.3	2.641	2.074	7.8	1.884	0.64	0.9	11	88.46	7.67
Har-19	Hard	2023	2	14.6	7.2	2.764	2.229	8.2	2.125	0.752	1.1	10.8	86.59	6.45
Har-19	Hard	2023	3	16.4	7.1	3.024	2.07	8.4	2.28	0.853	1.3	11.1	84.52	5.46
Har-19	Hard	2023	4	15.9	6.8	3.215	2.291	10.8	2.264	0.878	1.4	12.1	87.04	6.71
Har-19	Hard	2023	5	17.2	7.3	3.025	2.239	10.6	2.298	0.932	1.2	13	88.68	7.83
Har-19	Hard	2023	6	13.6	7.3	2.859	2.26	10.4	2.124	0.878	1.1	11.1	89.42	8.45
Har-19	Hard	2023	7	11.6	7.3	2.821	2.133	8.2	2.156	0.821	1.3	12.2	84.15	5.31
Har-19	Hard	2023	8	13.6	7.5	2.851	2.135	8.5	1.923	0.72	1.4	12.4	83.53	5.07
Har-19	Hard	2023	9	13.6	7.5	2.487	2.031	7.4	1.895	0.794	1.1	11.2	85.14	5.73
Har-19	Hard	2023	10	13.1	7.6	2.764	2.065	8.2	1.864	0.821	1.3	13.1	84.15	5.31
Har-20	Hard	2023	1	13.9	7.5	2.916	1.928	6.8	2.102	0.926	1.4	8.2	79.41	3.86
Har-20	Hard	2023	2	14.1	7.5	2.652	1.75	6.4	1.926	0.765	1.3	9.4	79.69	3.92
Har-20	Hard	2023	3	14.1	7.1	2.568	1.888	6.1	1.902	0.721	0.9	11.2	85.25	5.78
Har-20	Hard	2023	4	13.2	7.1	2.38	1.792	5.2	1.803	0.832	0.9	10.4	82.69	4.78
Har-20	Hard	2023	5	14.5	7.7	2.383	1.823	4.5	1.88	0.911	0.8	12.2	82.22	4.63
Har-20	Hard	2023	6	11.9	5.9	2.351	1.653	4.8	1.92	0.68	1.1	11.6	77.08	3.36
Har-20	Hard	2023	7	13	6.7	2.576	1.647	5.2	2.11	0.75	1	12.1	80.77	4.2
Har-20	Hard	2023	8	13	7.3	2.374	1.64	5.4	2.14	0.835	0.7	10.4	87.04	6.71
Har-20	Hard	2023	9	13.3	7.3	2.484	1.68	6.4	1.724	0.735	0.8	12.4	87.5	7
Har-20	Hard	2023	10	13.3	7.5	2.594	1.702	6.6	1.785	0.864	1	13.2	84.85	5.6
Har-21	Hard	2023	1	15.6	8.2	2.541	1.95	6.9	2.042	0.896	1.1	11.5	84.06	5.27
Har-21	Hard	2023	2	16.2	6.7	2.65	2.092	7.6	2.148	0.821	1.2	10.4	84.21	5.33
Har-21	Hard	2023	3	15.6	7.6	2.683	1.941	6.4	2.045	0.732	1	12.2	84.38	5.4
Har-21	Hard	2023	4	16.9	7.4	2.45	2.157	7.8	1.883	0.645	0.9	13.1	88.46	7.67
Har-21	Hard	2023	5	17.6	7.2	2.604	2.037	7.4	2.146	0.845	1.1	10.2	85.14	5.73
Har-21	Hard	2023	6	15.7	8.3	2.475	2.06	7.2	1.824	0.773	0.8	11.1	88.89	8
Har-21	Hard	2023	7	17.4	6.9	2.653	1.96	7.4	2.223	0.925	1.3	11.4	82.43	4.69
Har-21	Hard	2023	8	18.2	7.4	2.642	1.853	6.1	1.925	0.846	0.9	12.1	85.25	5.78
Har-21	Hard	2023	9	17.2	7.1	2.632	1.931	6.3	1.901	0.765	0.8	11.5	87.3	6.88
Har-21	Hard	2023	10	13.4	8	2.589	1.835	6.1	1.832	0.735	0.7	13.4	88.52	7.71
Har-22	Hard	2023	1	13.6	6.9	2.58	1.955	6.2	1.875	0.621	0.6	10.3	90.32	9.33
Har-22	Hard	2023	2	12.6	6.6	2.706	1.924	7.4	1.973	0.781	0.8	11.2	89.19	8.25
Har-22	Hard	2023	3	11.9	7.6	2.494	1.95	6.5	1.821	0.753	0.7	9.8	89.23	8.29
Har-22	Hard	2023	4	13.9	6.6	2.672	1.86	5.6	1.873	0.721	0.8	12.2	85.71	6
Har-22	Hard	2023	5	13	6.9	2.324	1.88	6.2	1.795	0.611	0.6	12.6	90.32	9.33
Har-22	Hard	2023	6	14	6.2	2.861	2.063	7.6	1.924	0.631	0.8	11.5	89.47	8.5
Har-22	Hard	2023	7	15.1	5.9	2.66	1.846	6.4	2.021	0.688	1	10.7	84.38	5.4
Har-22	Hard	2023	8	15.4	6.2	2.786	2.04	7.8	1.971	0.711	0.6	13.1	92.31	12
Har-22	Hard	2023	9	12.6	5.4	2.137	1.749	4.8	1.821	0.681	0.6	12	87.5	7
Har-22	Hard	2023	10	14.1	7.6	2.76	1.87	7.8	2.021	0.721	0.8	11.8	89.74	8.75
Bar-1	Bar	2023	1	14.2	6.7	3.22	2.316	11.4	2.21	0.904	2.1	15.4	81.58	4.43
Bar-1	Bar	2023	2	12.8	7.5	3.24	2.39	12.1	2.28	1.21	2.3	14.3	80.99	4.26
Bar-1	Bar	2023	3	15.2	6.8	3.07	2.31	10.6	2.02	0.86	1.4	13.4	86.79	6.57
Bar-1	Bar	2023	4	12.9	7.5	3.22	2.33	11.2	2.06	1.11	2	13.4	82.14	4.6
Bar-1	Bar	2023	5	14.8	7.2	2.98	2.15	9.4	2.1	1.003	1.9	14.2	79.79	3.95
Bar-1	Bar	2023	6	14.2	7.5	2.98	2.208	10.1	2.08	0.91	1.9	15.1	81.19	4.32
Bar-1	Bar	2023	7	13.8	6.8	2.99	2.13	9.5	1.905	1.123	1.8	13.8	81.05	4.28
Bar-1	Bar	2023	8	15.2	7.5	2.916	2.276	9.8	2.121	1.051	1.9	12.9	80.61	4.16
Bar-1	Bar	2023	9	14.6	7.2	3.06	2.33	10.4	2.153	1.082	1.9	15.2	81.73	4.47
Bar-1	Bar	2023	10	14.4	6.5	3.14	2.301	10.8	2.124	1.021	2	15.5	81.48	4.4
Bar-2	Bar	2023	1	14.6	7.2	3.48	2.89	17.1	1.67	1.37	2	12.9	88.3	7.55
Bar-2	Bar	2023	2	13.8	6.8	3.56	2.64	14.8	1.96	0.98	1.3	13.4	91.22	10.38
Bar-2	Bar	2023	3	15.2	7.5	3.59	2.47	14.3	2.001	0.94	1.5	11.8	89.51	8.53
Bar-2	Bar	2023	4	14.5	6.4	3.408	2.448	11.8	2.06	0.95	1.6	14.2	86.44	6.38
Bar-2	Bar	2023	5	13.8	6.8	3.17	2.408	11.5	2.12	0.94	1.3	14.1	88.7	7.85
Bar-2	Bar	2023	6	13.5	7.2	3.228	2.415	11.9	2.33	0.85	1.2	13.4	89.92	8.92
Bar-2	Bar	2023	7	14.2	7.2	3.215	2.454	11.1	1.97	0.88	1.1	13.6	90.09	9.09
Bar-2	Bar	2023	8	12.9	6.8	2.195	2.309	9.2	1.52	0.705	0.5	12.8	94.57	17.4
Bar-2	Bar	2023	9	15.2	7.2	2.171	2.508	12.2	1.82	0.935	1.2	14.2	90.16	9.17
Bar-2	Bar	2023	10	14.8	6.5	2.895	2.065	11.8	1.835	0.911	1	13.6	91.53	10.8
Bar-3	Bar	2023	1	13.6	7.1	3.45	2.38	11.2	2.28	1.03	2.2	14.9	80.36	4.09
Bar-3	Bar	2023	2	12.8	6.5	3.13	2.19	10.4	2.29	1.04	1.8	13.4	82.69	4.78
Bar-3	Bar	2023	3	12.8	6.8	3.204	2.258	10.8	2.34	1.18	1.9	12.9	82.41	4.68
Bar-3	Bar	2023	4	13.2	6.9	3.13	2.32	11.1	2.27	0.95	1.7	13.4	84.68	5.53
Bar-3	Bar	2023	5	14.1	7.4	2.97	2.209	9.9	2.29	1.12	2.1	14.8	78.79	3.71
Bar-3	Bar	2023	6	13.8	7.1	3.176	2.28	11.4	2.24	1.14	2.1	12.9	81.58	4.43
Bar-3	Bar	2023	7	12.9	6.2	3.17	2.25	11.2	2.189	1.11	1.8	13.6	83.93	5.22
Bar-3	Bar	2023	8	14.2	6.9	2.89	1.97	8.4	2.154	1.098	1.9	14.4	77.38	3.42
Bar-3	Bar	2023	9	13.8	7.2	3.056	2.228	10.8	2.123	1.121	1.7	14.8	84.26	5.35
Bar-3	Bar	2023	10	12.6	6.8	3.134	2.18	10.7	2.21	1.101	2.1	13.6	80.37	4.1
Bar-4	Bar	2023	1	15.2	6.8	3.207	1.964	11.2	2.429	1.08	1.7	16.3	84.82	5.59
Bar-4	Bar	2023	2	15.1	7.2	3.267	2.27	10.2	2.06	0.82	1.1	19.5	89.22	8.27
Bar-4	Bar	2023	3	14.8	7.3	3.56	2.35	11.3	2.467	1.138	2.2	15.4	80.53	4.14
Bar-4	Bar	2023	4	14.5	6.6	3.509	2.106	9.5	2.65	1.002	1.8	16.4	81.05	4.28
Bar-4	Bar	2023	5	15.2	6.8	3.076	2.028	8.8	2.32	0.88	1.7	17.2	80.68	4.18
Bar-4	Bar	2023	6	16.2	7.4	3.004	2.158	9.4	2.028	0.854	1.6	16.4	82.98	4.88
Bar-4	Bar	2023	7	15.8	7.9	3.449	1.67	7.2	2.153	1.001	1.5	12.8	79.17	3.8
Bar-4	Bar	2023	8	14.6	6.8	3.137	2.107	9.5	2.024	0.921	1.4	15.2	85.26	5.79
Bar-4	Bar	2023	9	14.5	6.4	2.897	2.019	7.4	1.928	0.843	1.5	14.2	79.73	3.93
Bar-4	Bar	2023	10	14.3	6.9	3.005	1.99	7.9	2.221	0.98	1.6	15.2	79.75	3.94
Bar-5	Bar	2023	1	14.2	6.7	3.312	2.323	10.9	2.27	0.88	1.7	13.3	84.4	5.41
Bar-5	Bar	2023	2	13.8	7.1	3.59	2.33	12.4	2.458	0.94	1.9	12.8	84.68	5.53
Bar-5	Bar	2023	3	12.9	6.2	3.312	2.34	10.5	2.404	0.985	1.6	11.6	84.76	5.56
Bar-5	Bar	2023	4	13.2	6.8	3.55	2.317	10.5	2.362	0.97	1.9	14.4	81.9	4.53
Bar-5	Bar	2023	5	12.8	6.1	3.47	2.12	9.4	2.289	0.954	1.8	13.3	80.85	4.22
Bar-5	Bar	2023	6	14.5	7.3	3.479	2.18	11.4	2.321	1.023	1.9	15.4	83.33	5
Bar-5	Bar	2023	7	13.9	6.5	3.46	2.007	9.5	2.253	0.952	1.82	14.2	80.84	4.22
Bar-5	Bar	2023	8	12.7	6.2	3.44	1.957	9.4	2.284	0.948	1.93	12.8	79.47	3.87
Bar-5	Bar	2023	9	13.6	6.8	3.27	2.04	9.6	2.011	0.843	1.54	13.4	83.96	5.23
Bar-5	Bar	2023	10	14.1	7.3	3.41	1.93	8.6	2.323	1.023	1.62	12.6	81.16	4.31
Bar-6	Bar	2023	1	15.5	6.7	3.033	2.043	8.4	1.808	0.811	0.9	14.2	89.29	8.33
Bar-6	Bar	2023	2	13.8	5.2	2.844	1.75	7.1	2.417	1.025	0.5	14.6	92.96	13.2
Bar-6	Bar	2023	3	14.6	5.8	3.151	1.749	6.7	1.703	0.76	0.8	12.8	88.06	7.38
Bar-6	Bar	2023	4	15.2	5.6	2.952	1.742	6.2	1.882	0.762	0.7	11.6	88.71	7.86
Bar-6	Bar	2023	5	14.3	6.3	2.626	1.814	6.7	2.212	0.907	0.3	12.8	95.52	21.33
Bar-6	Bar	2023	6	13.8	6.7	2.634	1.672	5.4	1.921	0.759	0.2	13.4	96.3	26
Bar-6	Bar	2023	7	12.5	5.1	3.039	1.812	6.4	2.112	0.801	0.4	14.1	93.75	15
Bar-6	Bar	2023	8	15.1	5.6	3.022	1.685	6.3	2.184	0.762	0.3	12.6	95.24	20
Bar-6	Bar	2023	9	13.8	5.3	3.131	2.039	9.1	2.082	0.781	0.5	13.6	94.51	17.2
Bar-6	Bar	2023	10	14.7	6.2	2.577	1.602	5.3	1.496	0.68	0.3	14.4	94.34	16.67
Bar-7	Bar	2023	1	13.5	6.1	3.055	2.32	11.7	2.136	0.965	0.9	12.8	92.31	12
Bar-7	Bar	2023	2	14.3	5.8	3.094	1.977	8.3	2.195	0.79	0.8	13.4	90.36	9.38
Bar-7	Bar	2023	3	15.2	6.3	2.663	2.182	8.1	2.072	0.858	0.5	11.9	93.83	15.2
Bar-7	Bar	2023	4	13.8	5.9	3.248	2.104	8.1	2.096	0.82	1.1	12.2	86.42	6.36
Bar-7	Bar	2023	5	15.1	6.1	3.667	2.344	11.8	2.082	0.894	1.3	11.8	88.98	8.08
Bar-7	Bar	2023	6	14.2	5.8	2.842	2.008	7.8	2.188	0.862	1.1	13.3	85.9	6.09
Bar-7	Bar	2023	7	13.6	5.3	3.148	2.01	8.4	2.334	0.753	1.4	12.6	83.33	5
Bar-7	Bar	2023	8	12.9	5.2	2.828	1.969	7.5	2.251	0.74	0.9	11.8	88	7.33
Bar-7	Bar	2023	9	13.3	5.9	2.765	1.902	7.8	2.121	0.762	0.8	12.4	89.74	8.75
Bar-7	Bar	2023	10	14.8	6.1	2.832	2.065	8	2.064	0.811	0.9	11.8	88.75	7.89
Bar-8	Bar	2023	1	14.4	6.1	3.082	2.172	8.1	2.14	0.93	0.8	11.8	90.12	9.13
Bar-8	Bar	2023	2	15.1	6.4	3.189	2.213	10.1	2.201	0.78	1.1	11.2	89.11	8.18
Bar-8	Bar	2023	3	15.6	5.8	2.955	2.002	6.8	2.103	0.901	0.9	12.4	86.76	6.56
Bar-8	Bar	2023	4	15.2	5.2	2.924	2.08	7.9	2.09	0.852	0.8	12.8	89.87	8.88
Bar-8	Bar	2023	5	13.4	5.6	2.952	2.116	9.4	2.281	0.743	1	13.9	89.36	8.4
Bar-8	Bar	2023	6	12.8	5.3	2.958	2.031	7.4	2.204	0.752	1.1	14.3	85.14	5.73
Bar-8	Bar	2023	7	13.6	6.1	2.905	1.882	7.2	2.28	0.811	0.9	13.6	87.5	7
Bar-8	Bar	2023	8	14.5	5.9	3.171	1.967	8.5	2.15	0.905	1.2	12.8	85.88	6.08
Bar-8	Bar	2023	9	13.9	5.4	2.908	1.842	7	2.22	0.858	1.1	11.9	84.29	5.36
Bar-8	Bar	2023	10	14.3	5.8	2.836	1.924	7.2	2.064	0.895	1.2	12.6	83.33	5
Bar-9	Bar	2023	1	13.6	5.3	3.509	2.372	11.8	2.443	1.092	1.3	12.8	88.98	8.08
Bar-9	Bar	2023	2	12.8	5.1	4.156	2.172	12.9	2.408	0.848	1.8	15.1	86.05	6.17
Bar-9	Bar	2023	3	13.9	5.8	3.305	2.317	10.04	2.221	0.743	1.5	14.4	85.06	5.69
Bar-9	Bar	2023	4	14.3	6.1	3.332	2.092	8.5	2.122	0.684	1.3	12.8	84.71	5.54
Bar-9	Bar	2023	5	13.8	6.3	3.51	1.794	8.1	2.28	0.912	1.4	12.6	82.72	4.79
Bar-9	Bar	2023	6	15.2	6.2	3.153	1.954	8.9	2.135	0.853	1.2	13.4	86.52	6.42
Bar-9	Bar	2023	7	12.6	5.8	3.477	1.853	7.9	2.281	0.744	1.5	15.1	81.01	4.27
Bar-9	Bar	2023	8	15.2	5.9	2.843	1.923	6.8	1.982	0.822	0.9	14.8	86.76	6.56
Bar-9	Bar	2023	9	14.3	5.6	3.214	1.648	6.6	2.043	0.763	1.1	13.6	83.33	5
Bar-9	Bar	2023	10	13.6	5.4	3.114	1.707	7.2	2.111	0.811	0.9	12.5	87.5	7
Bar-10	Bar	2023	1	14.8	5.8	3.201	2.257	10.5	2.361	1.075	1.1	11.8	89.52	8.55
Bar-10	Bar	2023	2	13.9	5.3	3.104	2.326	10	2.153	0.876	0.9	12.6	91	10.11
Bar-10	Bar	2023	3	15.2	6.2	2.937	1.848	6.6	2.293	0.907	0.8	13.4	87.88	7.25
Bar-10	Bar	2023	4	12.8	5.1	3.229	2.147	9.7	2.357	0.863	1.1	12.8	88.66	7.82
Bar-10	Bar	2023	5	14.2	5.9	2.867	2.016	6.5	2.011	0.901	0.8	14.3	87.69	7.13
Bar-10	Bar	2023	6	15.3	6.3	2.78	1.887	6.9	2.105	0.711	0.8	12.6	88.41	7.63
Bar-10	Bar	2023	7	14.3	6.1	3.274	2.301	9.3	2.283	0.822	1.2	12.8	87.1	6.75
Bar-10	Bar	2023	8	13.8	5.4	2.835	2.001	8.4	1.983	0.733	0.9	13.3	89.29	8.33
Bar-10	Bar	2023	9	15.6	5.8	2.742	1.895	8.3	2.005	0.821	0.8	12.8	90.36	9.38
Bar-10	Bar	2023	10	14.1	6.1	2.834	1.832	8.6	2.108	0.806	0.9	13.2	89.53	8.56
Bar-11	Bar	2024	1	16.2	6.8	3.641	2.06	10.2	1.931	0.847	1.4	12.9	86.27	6.29
Bar-11	Bar	2024	2	15.6	7.1	3.123	2.197	7.8	2.013	0.844	1.4	12.9	82.05	4.57
Bar-11	Bar	2024	3	13.8	6.3	3.047	1.96	7.2	2.066	0.766	1.2	13.4	83.33	5
Bar-11	Bar	2024	4	16.1	5.8	3.09	2.351	9.6	1.768	0.989	1	13.8	89.58	8.6
Bar-11	Bar	2024	5	14.3	6.9	3.056	1.857	7.4	1.977	0.976	1.2	11.6	83.78	5.17
Bar-11	Bar	2024	6	12.6	4.1	3.092	2.184	8.4	1.757	1.015	1.1	10.8	86.9	6.64
Bar-11	Bar	2024	7	15.8	5.8	3.152	2.295	11.4	1.965	0.972	1.3	12.2	88.6	7.77
Bar-11	Bar	2024	8	13.3	6.1	3.102	2.431	11.3	2.02	1.002	1.1	11.8	90.27	9.27
Bar-11	Bar	2024	9	14.5	5.7	2.858	1.965	9.8	1.902	0.988	1.2	10.8	87.76	7.17
Bar-11	Bar	2024	10	13.2	7	2.985	2.014	9.5	2.021	0.954	1.3	13.6	86.32	6.31
Bar-12	Bar	2024	1	13.6	7.2	3.471	2.122	10.6	1.843	0.785	0.9	14.1	91.51	10.78
Bar-12	Bar	2024	2	12.8	6.5	3.275	2.074	9.6	1.924	0.935	1.1	13.5	88.54	7.73
Bar-12	Bar	2024	3	14.1	7.2	3.04	2.129	8.4	2.021	1.015	1.3	12.5	84.52	5.46
Bar-12	Bar	2024	4	13.5	6.3	2.647	2.138	7.9	1.628	0.725	0.8	11.8	89.87	8.88
Bar-12	Bar	2024	5	11.9	5.8	2.59	2.251	6.8	1.722	0.921	0.8	13.2	88.24	7.5
Bar-12	Bar	2024	6	12.6	5.2	2.827	2.247	9.4	1.822	0.83	0.9	12.9	90.43	9.44
Bar-12	Bar	2024	7	13.8	6.7	2.95	1.918	9.2	1.933	0.936	1.1	11.6	88.04	7.36
Bar-12	Bar	2024	8	14.6	7.5	2.736	2.015	8.6	1.867	0.851	1	10.8	88.37	7.6
Bar-12	Bar	2024	9	12.4	6.2	3.158	2.321	9.8	2.351	0.963	1.5	9.4	84.69	5.53
Bar-12	Bar	2024	10	14.3	5.9	3.052	2.254	9.8	2.254	0.854	1.5	11.8	84.69	5.53
Bar-13	Bar	2024	1	16.2	6.1	2.97	2.096	8.4	2.221	1.011	1.3	14.6	84.52	5.46
Bar-13	Bar	2024	2	14.8	5.4	2.746	2.228	6.9	1.824	0.926	1	13.8	85.51	5.9
Bar-13	Bar	2024	3	16.2	6.4	2.61	1.958	6.2	1.622	0.725	0.8	14.2	87.1	6.75
Bar-13	Bar	2024	4	15.9	5.8	2.725	1.793	5.8	1.612	0.792	0.9	15.1	84.48	5.44
Bar-13	Bar	2024	5	16.4	7.3	2.954	2.175	8.3	1.822	0.925	1.3	13.2	84.34	5.38
Bar-13	Bar	2024	6	15.9	6.4	2.728	1.637	8.3	1.821	1.022	1.2	11.6	85.54	5.92
Bar-13	Bar	2024	7	15.4	6.8	2.765	1.976	6.9	1.921	0.935	1.1	12.5	84.06	5.27
Bar-13	Bar	2024	8	14.7	4.6	2.902	2.058	7.6	1.957	0.925	1.3	12.4	82.89	4.85
Bar-13	Bar	2024	9	13.5	6.8	2.883	1.986	7.4	2.026	1.024	1.5	11.9	79.73	3.93
Bar-13	Bar	2024	10	14.3	6.4	2.724	1.945	7.2	1.883	0.856	1.2	10.8	83.33	5
Bar-14	Bar	2024	1	12.9	7	2.905	2.416	10.5	1.635	0.84	1.1	11.6	89.52	8.55
Bar-14	Bar	2024	2	18.3	6.8	2.942	2.62	13.3	1.822	1.123	1.3	12.4	90.23	9.23
Bar-14	Bar	2024	3	18.4	6.3	3.202	2.389	11.7	2.521	1.322	1.4	12.9	88.03	7.36
Bar-14	Bar	2024	4	14.8	6.8	2.864	2.275	10.2	1.921	1.122	1.1	11.8	89.22	8.27
Bar-14	Bar	2024	5	16.5	6.2	2.995	2.06	7.8	1.513	0.915	0.9	10.2	88.46	7.67
Bar-14	Bar	2024	6	15.7	6.5	3.042	2.555	13.1	2.285	1.228	1.4	13.5	89.31	8.36
Bar-14	Bar	2024	7	16.4	6.45	3.285	2.541	12.8	2.325	1.124	1.6	13.4	87.5	7
Bar-14	Bar	2024	8	15.6	6.4	3.024	2.325	12.6	2.181	1.058	1.5	10.6	88.1	7.4
Bar-14	Bar	2024	9	15.2	6.2	2.925	2.281	11.9	2.024	1.135	1.4	11.8	88.24	7.5
Bar-14	Bar	2024	10	14.8	6.8	3.086	2.256	12.6	2.153	0.986	1.6	9.5	87.3	6.88
Bar-15	Bar	2024	1	12.3	6.1	2.953	2.049	9.4	2.122	1.012	1.2	10.8	87.23	6.83
Bar-15	Bar	2024	2	13.6	5.9	3.172	2.577	15.3	2.225	1.321	1.3	11.2	91.5	10.77
Bar-15	Bar	2024	3	14.4	6	3.042	2.457	11.3	1.921	1.218	1.2	12.8	89.38	8.42
Bar-15	Bar	2024	4	13.9	6.3	2.917	2.291	10.4	1.835	1.021	1.1	12.4	89.42	8.45
Bar-15	Bar	2024	5	12.8	7.2	3.006	2.527	11.5	2.122	1.121	1.2	13.6	89.57	8.58
Bar-15	Bar	2024	6	13.1	6.8	3.246	2.49	14.2	2.225	1.351	1.6	13.4	88.73	7.88
Bar-15	Bar	2024	7	14.3	5.9	3.03	2.18	10.12	1.82	0.928	1	15.2	90.12	9.12
Bar-15	Bar	2024	8	16.2	6.3	2.993	2.046	9.8	1.956	0.983	1.3	10.4	86.73	6.54
Bar-15	Bar	2024	9	15.1	7.5	2.828	1.983	9.6	1.924	1.151	1.5	9.8	84.38	5.4
Bar-15	Bar	2024	10	14.3	8.4	3.031	2.253	11.3	2.253	1.225	1.8	12.7	84.07	5.28
Bar-16	Bar	2024	1	15.4	7.6	2.472	1.821	8.2	1.621	0.752	1	15.3	87.8	7.2
Bar-16	Bar	2024	2	13.6	6.7	2.844	1.853	6.4	1.922	0.721	0.9	12.6	85.94	6.11
Bar-16	Bar	2024	3	12.9	5.9	2.77	2.103	9.4	1.825	0.64	1	16.1	89.36	8.4
Bar-16	Bar	2024	4	11.3	7.8	3.442	2.288	13.5	2.274	1.084	1.8	13.5	86.67	6.5
Bar-16	Bar	2024	5	14.1	6.5	2.884	2.081	9.3	1.835	0.836	0.9	12.4	90.32	9.33
Bar-16	Bar	2024	6	11.8	7.3	2.935	2.261	9.6	1.935	0.721	1.2	11.8	87.5	7
Bar-16	Bar	2024	7	12.9	6.2	2.751	2.05	8.6	1.722	0.628	0.8	12.6	90.7	9.75
Bar-16	Bar	2024	8	13.7	5.9	2.984	2.17	11.8	2.021	0.832	1.3	9.6	88.98	8.08
Bar-16	Bar	2024	9	14.1	6.1	3.021	2.246	12.2	2.125	0.932	1.6	10.7	86.89	6.63
Bar-16	Bar	2024	10	13.5	7.3	2.851	2.125	11.6	1.926	0.857	1.2	11.9	89.66	8.67
Bar-17	Bar	2024	1	11.8	7.2	3.36	2.728	16.02	2.456	1.332	2.7	12.9	83.15	4.93
Bar-17	Bar	2024	2	9.7	6.3	2.83	2.643	12.8	2.122	1.423	1.8	11.8	85.94	6.11
Bar-17	Bar	2024	3	12.3	5.4	2.99	2.662	14.6	1.922	1.423	1.8	14.3	87.67	7.11
Bar-17	Bar	2024	4	11.6	6.8	2.877	2.58	12.8	1.835	1.136	1.5	13.6	88.28	7.53
Bar-17	Bar	2024	5	12.9	5.9	2.737	2.295	10.6	1.935	1.138	1.4	14.8	86.79	6.57
Bar-17	Bar	2024	6	13.1	5.4	2.965	2.251	13.9	2.021	1.322	1.6	15.1	88.49	7.69
Bar-17	Bar	2024	7	12.5	6.8	3.021	2.324	14.8	2.351	1.343	1.9	13.9	87.16	6.79
Bar-17	Bar	2024	8	11.8	6.7	2.857	2.132	12.8	2.123	1.272	1.7	15.3	86.72	6.53
Bar-17	Bar	2024	9	11.6	6.4	2.962	2.083	11.8	1.986	1.086	1.3	11.6	88.98	8.08
Bar-17	Bar	2024	10	12.5	5.9	2.888	2.161	11.6	2.005	0.957	1.3	12.8	88.79	7.92
Bar-18	Bar	2024	1	13.2	5.5	3.143	2.197	9.4	2.025	1.028	1.4	15.2	85.11	5.71
Bar-18	Bar	2024	2	14.3	7.5	2.981	2.02	8.6	1.835	1.133	1.3	13.5	84.88	5.62
Bar-18	Bar	2024	3	12.6	7.6	2.845	2.016	8.4	1.835	1.136	1.2	9.8	85.71	6
Bar-18	Bar	2024	4	13.9	7.1	2.707	1.919	7.2	1.721	1.132	1.1	10.6	84.72	5.55
Bar-18	Bar	2024	5	14.5	7.5	2.648	1.945	7.4	1.925	0.934	1.2	11.7	83.78	5.17
Bar-18	Bar	2024	6	15.6	7.6	2.641	1.856	7.6	2.001	0.926	1.3	12.3	82.89	4.85
Bar-18	Bar	2024	7	14.3	8.3	2.828	1.925	8.4	2.061	1.081	1.4	13.6	83.33	5
Bar-18	Bar	2024	8	13.8	8.1	2.813	1.973	8.3	1.995	1.045	1.2	14.1	85.54	5.92
Bar-18	Bar	2024	9	13.6	7.5	2.926	2.003	9.1	2.125	1.184	1.5	13.5	83.52	5.07
Bar-18	Bar	2024	10	12.8	7.7	2.781	1.978	8.4	2.008	0.936	1.2	14.2	85.71	6
Bar-19	Bar	2024	1	11.8	6.5	3.162	2.15	10.6	2.225	1.18	1.4	16.2	86.79	6.57
Bar-19	Bar	2024	2	10.6	5.9	2.985	2.317	8.6	2.225	1.228	1.3	15.1	84.88	5.62
Bar-19	Bar	2024	3	10.9	6.1	3.006	1.895	7.28	2.125	0.935	1.2	13.4	83.52	5.07
Bar-19	Bar	2024	4	9.8	5.2	3.275	2.173	11.8	2.224	1.035	1.6	12.9	86.44	6.38
Bar-19	Bar	2024	5	11.6	5.3	2.99	2.012	9.3	1.918	0.915	1.2	14.8	87.1	6.75
Bar-19	Bar	2024	6	12.4	5.9	2.713	1.97	7.8	1.635	0.936	0.9	15.6	88.46	7.67
Bar-19	Bar	2024	7	13.1	6.1	2.862	2.006	8.4	1.887	1.024	1.1	13.3	86.9	6.64
Bar-19	Bar	2024	8	10.8	6.4	2.945	2.072	9.2	2.081	0.985	1.3	12.9	85.87	6.08
Bar-19	Bar	2024	9	13.2	6.2	2.683	1.924	7.8	1.925	0.963	1.2	13.2	84.62	5.5
Bar-19	Bar	2024	10	12.5	7.1	2.721	1.987	8	2.008	1.021	1.3	12.4	83.75	5.15
Bar-20	Bar	2024	1	15.2	8.2	2.624	1.66	6.8	1.518	0.635	0.9	14.2	86.76	6.56
Bar-20	Bar	2024	2	15.4	8.4	2.363	1.682	6.5	1.771	0.835	0.9	13.5	86.15	6.22
Bar-20	Bar	2024	3	16.3	7.9	2.605	1.66	6.1	1.423	0.625	0.8	11.8	86.89	6.63
Bar-20	Bar	2024	4	14.8	6.8	0.775	1.899	8.1	1.976	0.935	1.1	12.1	86.42	6.36
Bar-20	Bar	2024	5	13.9	6.9	2.585	1.722	5.6	1.516	0.628	0.8	13.3	85.71	6
Bar-20	Bar	2024	6	12.6	6.1	2.804	1.515	8.5	1.825	0.776	1.1	11.6	87.06	6.73
Bar-20	Bar	2024	7	12.8	6.3	3.002	2.021	8.8	2.024	0.924	1.2	14.5	86.36	6.33
Bar-20	Bar	2024	8	13.7	7.3	2.768	1.853	8.2	1.956	0.783	1.1	14.4	86.59	6.45
Bar-20	Bar	2024	9	12.9	6.5	2.824	1.724	8.3	2.002	0.753	1.2	15.2	85.54	5.92
Bar-20	Bar	2024	10	13.4	6.4	2.951	2.253	8.6	2.153	1.025	1.3	14.3	84.88	5.62
Unn-1	Unn	2024	1	13.3	6.3	2.612	1.98	9.3	1.951	1.032	2	11.2	78.49	3.65
Unn-1	Unn	2024	2	12.6	5.8	2.534	1.932	7.2	1.873	1.017	1.8	12.4	75	3
Unn-1	Unn	2024	3	13.5	6.1	2.67	1.729	7.4	1.974	1.073	1.7	12.3	77.03	3.35
Unn-1	Unn	2024	4	11.8	5.6	2.743	1.723	7.3	2.063	1.161	2.1	13.2	71.23	2.48
Unn-1	Unn	2024	5	10.9	5.2	2.374	1.379	5.4	1.724	0.976	1.7	14.1	68.52	2.18
Unn-1	Unn	2024	6	12.3	6.5	2.433	2.013	7.5	1.78	0.853	1.6	13.9	78.67	3.69
Unn-1	Unn	2024	7	11.6	5.8	2.614	2.012	9.4	1.885	1.021	1.7	12.8	81.91	4.53
Unn-1	Unn	2024	8	13.5	6.4	2.532	1.928	7.1	1.824	1.011	1.7	14.3	76.06	3.18
Unn-1	Unn	2024	9	12.1	5.9	2.629	2.032	9.4	1.723	0.916	1.4	15.2	85.11	5.71
Unn-1	Unn	2024	10	13.8	6.1	2.432	1.837	6.9	1.681	0.853	1.2	13.9	82.61	4.75
Unn-2	Unn	2024	1	10.8	5.1	2.296	2.08	8.6	1.382	0.835	1.6	13.6	81.4	4.38
Unn-2	Unn	2024	2	11.3	5.6	2.635	1.943	9.3	1.438	0.925	1.4	12.8	84.95	5.64
Unn-2	Unn	2024	3	12.5	5.8	2.33	1.976	9.5	1.688	1.025	1.6	13.2	83.16	4.94
Unn-2	Unn	2024	4	10.9	6.2	2.284	1.512	6.9	2.421	0.915	0.9	12.6	86.96	6.67
Unn-2	Unn	2024	5	13.3	5.4	2.534	1.737	7.2	1.223	0.735	1.1	11.8	84.72	5.55
Unn-2	Unn	2024	6	11.5	6.4	2.724	1.853	9.6	2.483	0.736	1.3	13.9	86.46	6.38
Unn-2	Unn	2024	7	10.5	5.8	2.685	1.624	8.1	1.325	0.685	1.2	14.3	85.19	5.75
Unn-2	Unn	2024	8	11.2	5.2	2.432	1.528	7.6	1.624	0.781	1.6	14.8	78.95	3.75
Unn-2	Unn	2024	9	11.8	5.6	2.581	1.526	7.8	1.681	0.921	1.2	14.6	84.62	5.5
Unn-2	Unn	2024	10	10.8	5.8	2.721	1.721	8.4	1.725	0.956	1.4	13.5	83.33	5
Unn-3	Unn	2024	1	15.8	6.1	2.652	1.986	7.8	1.925	0.976	1.3	16.2	83.33	5
Unn-3	Unn	2024	2	16.3	6.9	2.67	2.13	7.3	1.856	0.976	1.2	15.4	83.56	5.08
Unn-3	Unn	2024	3	14.2	7.2	2.98	2.182	8.3	1.963	0.856	1.2	13.9	85.54	5.92
Unn-3	Unn	2024	4	15.6	6.8	2.814	2.36	9.3	1.898	0.934	1.3	14.1	86.02	6.15
Unn-3	Unn	2024	5	14.9	6.9	2.974	2.425	9.3	1.925	1.012	1.5	13.5	83.87	5.2
Unn-3	Unn	2024	6	15.1	7.2	3.021	2.124	10.8	2.124	1.046	1.4	14.3	87.04	6.71
Unn-3	Unn	2024	7	14.2	8.1	2.845	2.123	9.9	2.021	0.988	1.4	12.9	85.86	6.07
Unn-3	Unn	2024	8	13.5	6.5	3.026	2.125	9.6	2.055	1.098	1.6	13.6	83.33	5
Unn-3	Unn	2024	9	12.8	7	3.021	2.098	9.8	1.988	0.965	1.3	14.8	86.73	6.54
Unn-3	Unn	2024	10	13.6	6.4	2.934	2.111	10.2	1.965	0.988	1.5	15.2	85.29	5.8
Unn-4	Unn	2024	1	12.5	6.5	2.324	1.926	6.2	1.656	0.683	1.1	15.2	82.26	4.64
Unn-4	Unn	2024	2	11.8	5.9	2.123	1.815	5.8	1.524	0.752	0.9	16.4	84.48	5.44
Unn-4	Unn	2024	3	10.9	5.2	2.034	1.858	4.3	1.483	0.683	0.8	15.6	81.4	4.38
Unn-4	Unn	2024	4	13.3	6.4	1.995	1.684	4.1	1.521	0.624	0.9	16.2	78.05	3.56
Unn-4	Unn	2024	5	12.5	6.1	2.225	1.617	5.2	1.655	0.852	1.1	14.3	78.85	3.73
Unn-4	Unn	2024	6	13.3	6.5	2.074	1.79	4.3	1.523	0.731	1	13.8	76.74	3.3
Unn-4	Unn	2024	7	11.8	6.5	2.153	1.682	4.8	1.581	0.653	1	13.6	79.17	3.8
Unn-4	Unn	2024	8	12.4	5.8	2.326	1.924	5.6	1.655	0.764	1.1	15.2	80.36	4.09
Unn-4	Unn	2024	9	13.4	6.4	2.298	1.867	4.3	1.488	0.654	1	14.6	76.74	3.3
Unn-4	Unn	2024	10	12.1	5.8	2.456	1.934	5.2	1.864	0.798	1.1	13.5	78.85	3.73
Unn-5	Unn	2024	1	14.5	8.2	3.498	2.47	12.5	2.325	1.083	1.8	14.8	85.6	5.94
Unn-5	Unn	2024	2	14.2	6.9	3.423	2.284	12.6	2.183	0.986	1.6	13.9	87.3	6.88
Unn-5	Unn	2024	3	15.8	7.2	3.626	2.313	12.8	2.243	1.052	1.7	15.3	86.72	6.53
Unn-5	Unn	2024	4	13.9	7.1	3.614	2.354	11.7	2.292	1.061	1.8	11.8	84.62	5.5
Unn-5	Unn	2024	5	15.1	7.3	3.422	2.127	10.12	2.163	0.924	1.5	12.6	85.18	5.75
Unn-5	Unn	2024	6	13.2	6.9	3.083	2.246	10.2	2.148	0.983	1.6	15.2	84.31	5.38
Unn-5	Unn	2024	7	14.3	7.2	3.124	2.223	10.4	2.042	0.925	1.4	13.9	86.54	6.43
Unn-5	Unn	2024	8	14.6	6.4	3.281	2.192	10.4	2.111	0.967	1.5	13.8	85.58	5.93
Unn-5	Unn	2024	9	13.8	6.7	3.086	2.202	11.2	2.231	1.123	1.7	12.5	84.82	5.59
Unn-5	Unn	2024	10	12.3	6.1	3.251	2.165	11	2.167	1.12	1.8	12.8	83.64	5.11
Unn-6	Unn	2024	1	16.2	7.9	3.786	2.393	14.8	2.225	1.21	1.6	11.6	89.19	8.25
Unn-6	Unn	2024	2	15.3	6.3	3.489	2.241	12.8	2.108	1.103	1.5	12.4	88.28	7.53
Unn-6	Unn	2024	3	16.4	7.8	3.89	1.511	15.7	2.385	1.451	1.8	12.6	88.54	7.72
Unn-6	Unn	2024	4	13.9	6.5	3.421	2.38	14.3	1.975	1.183	1.5	14.4	89.51	8.53
Unn-6	Unn	2024	5	14.8	6.7	3.47	2.473	14.7	1.772	1.351	1.4	13.9	90.48	9.5
Unn-6	Unn	2024	6	13.5	6.4	3.286	2.381	13.4	2.125	1.198	1.6	14.6	88.06	7.38
Unn-6	Unn	2024	7	12.6	5.9	3.348	2.293	12.8	2.224	1.246	1.8	13.8	85.94	6.11
Unn-6	Unn	2024	8	11.8	5.3	3.293	2.325	12.6	2.081	1.173	1.5	14.1	88.1	7.4
Unn-6	Unn	2024	9	12.5	6.2	3.172	2.186	12.3	2.043	1.121	1.6	13.3	86.99	6.69
Unn-6	Unn	2024	10	13.5	5.8	3.267	2.185	12.6	2.125	1.182	1.7	14.2	86.51	6.41
Unn-7	Unn	2024	1	12.8	5.8	3.575	2.044	9.8	1.953	1.013	1	12.4	89.8	8.8
Unn-7	Unn	2024	2	13.3	6.1	3.587	2.25	12.8	2.122	1.113	1.2	11.8	90.63	9.67
Unn-7	Unn	2024	3	12.5	5.9	3.44	2.198	10.2	1.857	1.235	1.1	13.6	89.22	8.27
Unn-7	Unn	2024	4	11.9	5.4	3.081	2.046	7.8	1.721	1.012	1	14.2	87.18	6.8
Unn-7	Unn	2024	5	12.3	6.1	3.015	2.053	8.6	1.698	1.073	0.9	12.2	89.53	8.56
Unn-7	Unn	2024	6	11.6	5.8	2.924	2.121	8.9	1.842	1.024	1	14.3	88.76	7.9
Unn-7	Unn	2024	7	13.9	6.3	2.876	2.046	8.7	1.925	1.136	1.1	11.8	87.36	6.91
Unn-7	Unn	2024	8	12.4	5.9	2.753	1.995	8.6	1.726	0.943	0.9	15.2	89.53	8.56
Unn-7	Unn	2024	9	13.8	6.2	2.892	1.986	8.8	1.924	1.024	1	13.9	88.64	7.8
Unn-7	Unn	2024	10	12.2	6.4	2.951	2.042	9	2.025	1.152	1.3	12.8	85.56	5.92
Unn-8	Unn	2024	1	13.9	6.8	2.57	2.384	11.12	1.224	0.825	0.9	14.2	91.91	11.36
Unn-8	Unn	2024	2	14.4	7.3	2.389	2.426	10.12	1.513	0.925	1	13.8	90.12	9.12
Unn-8	Unn	2024	3	12.8	6.5	2.547	2.257	10.11	1.473	1.051	1	13.3	90.11	9.11
Unn-8	Unn	2024	4	13.9	6.8	2.729	2.319	11.5	1.621	1.125	1.2	14.4	89.57	8.58
Unn-8	Unn	2024	5	11.2	6.3	2.626	2.257	11.3	1.43	1.231	1.1	12.4	90.27	9.27
Unn-8	Unn	2024	6	12.3	7.2	2.657	2.243	11.8	1.635	0.975	1	13.9	91.53	10.8
Unn-8	Unn	2024	7	13.5	6.5	2.724	2.228	12	1.497	0.981	0.9	14.1	92.5	12.33
Unn-8	Unn	2024	8	12.8	6.9	2.689	2.152	11.6	1.523	1.052	1.1	15.6	90.52	9.55
Unn-8	Unn	2024	9	14.1	5.7	2.824	2.268	11.8	1.581	1.011	1.1	14.3	90.68	9.73
Unn-8	Unn	2024	10	13.5	6	3.025	2.356	12.2	1.836	1.126	1.3	13.9	89.34	8.38
Unn-9	Unn	2024	1	13.9	6.8	2.551	2.047	9.25	1.618	1.213	1.1	14.8	88.11	7.41
Unn-9	Unn	2024	2	14.3	7.2	2.535	2.051	9.13	1.525	1.322	1	13.5	89.05	8.13
Unn-9	Unn	2024	3	14.8	7.3	2.655	2.263	10.13	1.722	1.328	1.3	11.9	87.17	6.79
Unn-9	Unn	2024	4	13.5	7.5	2.654	1.958	8.15	1.428	1.221	1	9.6	87.73	7.15
Unn-9	Unn	2024	5	15.2	7.8	2.547	2.113	8.8	1.43	1.18	0.9	14.7	89.77	8.78
Unn-9	Unn	2024	6	13.8	7.6	2.724	2.145	9.2	1.628	1.036	1.2	13.3	86.96	6.67
Unn-9	Unn	2024	7	15.4	8.2	2.653	2.026	8.8	1.611	1.185	1.3	9.8	85.23	5.77
Unn-9	Unn	2024	8	14.6	7.8	2.721	2.132	9.2	1.724	1.192	1.5	10.6	83.7	5.13
Unn-9	Unn	2024	9	13.2	6.8	2.683	2.098	8.2	1.653	1.124	1.3	11.8	84.15	5.31
Unn-9	Unn	2024	10	14.7	6.4	2.724	2.183	9.4	1.711	1.153	1.5	13.6	84.04	5.27
Unn-10	Unn	2024	1	12.3	5.8	2.524	1.823	6.2	1.524	0.843	0.8	13.9	87.1	6.75
Unn-10	Unn	2024	2	13.4	6.3	2.212	1.758	5.3	1.382	0.83	0.7	14.2	86.79	6.57
Unn-10	Unn	2024	3	12.6	6.1	2.33	2.039	7.6	1.53	1.132	1	14.4	86.84	6.6
Unn-10	Unn	2024	4	11.8	5.8	2.302	1.854	6.3	1.526	1.152	1.1	13.8	82.54	4.73
Unn-10	Unn	2024	5	13.5	6.9	2.006	1.828	4.1	1.228	0.925	0.8	15.2	80.49	4.13
Unn-10	Unn	2024	6	14.3	7.1	2.144	1.743	4.3	1.138	1.052	0.9	13.8	79.07	3.78
Unn-10	Unn	2024	7	13.9	6.8	2.423	1.853	5.8	1.393	0.876	0.7	14.1	87.93	7.29
Unn-10	Unn	2024	8	14.1	7.2	2.281	1.798	5.4	1.282	0.738	0.7	15.4	87.04	6.71
Unn-10	Unn	2024	9	11.8	5.8	2.363	1.821	5.9	1.421	0.797	0.9	13.6	84.75	5.56
Unn-10	Unn	2024	10	12.2	6.2	2.426	1.856	6	1.525	0.856	1	12.8	83.33	5
Unn-11	Unn	2024	1	15.6	7.8	2.84	2.112	9.8	1.984	0.928	1.3	14.3	86.73	6.54
Unn-11	Unn	2024	2	14.8	7.2	3.14	2.225	11.6	2.224	1.213	1.6	15.2	86.21	6.25
Unn-11	Unn	2024	3	13.9	6.9	2.702	1.825	7.2	1.718	0.825	0.9	15.4	87.5	7
Unn-11	Unn	2024	4	14.3	7.1	2.928	2.125	9.4	2.112	0.925	1.2	14.6	87.23	6.83
Unn-11	Unn	2024	5	12.5	6.5	2.816	2.118	8.9	1.921	0.826	1.1	13.8	87.64	7.09
Unn-11	Unn	2024	6	14.6	7.2	2.724	1.985	7.8	1.986	0.876	1.2	12.6	84.62	5.5
Unn-11	Unn	2024	7	15.2	7.6	2.643	1.921	7.4	1.857	0.853	1	12.9	86.49	6.4
Unn-11	Unn	2024	8	14.8	7.5	2.852	2.157	8.2	2.024	1.024	1.3	11.8	84.15	5.31
Unn-11	Unn	2024	9	15.3	8.1	2.721	2.124	7.9	1.991	0.987	1.2	13.2	84.81	5.58
Unn-11	Unn	2024	10	12.4	7	2.865	2.253	8.2	2.043	1.125	1.4	15.3	82.93	4.86
Unn-12	Unn	2024	1	11.5	5.9	3.14	2.423	9.9	2.225	0.824	1.3	13.6	86.87	6.62
Unn-12	Unn	2024	2	10.9	5.3	2.84	2.102	7.8	2.014	0.735	1.1	14.3	85.9	6.09
Unn-12	Unn	2024	3	11.8	5.6	2.65	1.918	7.1	2.005	0.736	1	15.2	85.92	6.1
Unn-12	Unn	2024	4	12.3	6.1	2.94	2.224	8.9	2.224	1.016	1.4	15.6	84.27	5.36
Unn-12	Unn	2024	5	11.6	5.8	2.835	2.236	7.9	1.971	0.976	1.2	13.8	84.81	5.58
Unn-12	Unn	2024	6	11.5	5.7	2.751	2.125	8.2	2.046	1.012	1.2	14.3	85.37	5.83
Unn-12	Unn	2024	7	11.8	5.3	3.024	2.343	9.8	2.183	1.111	1.2	12.9	87.76	7.17
Unn-12	Unn	2024	8	12.3	6.1	2.958	2.226	9.2	2.124	1.124	1.3	13.8	85.87	6.08
Unn-12	Unn	2024	9	11.9	5.9	2.866	2.125	9	2.004	1.003	1.2	12.6	86.67	6.5
Unn-12	Unn	2024	10	13.1	7.3	2.924	2.111	9.2	2.141	1.108	1.3	11.9	85.87	6.08
Unn-13	Unn	2024	1	16.1	7.1	2.63	2.224	7.2	1.836	1.135	1.2	14.8	83.33	5
Unn-13	Unn	2024	2	14.8	7.6	2.82	2.216	7.8	1.826	1.036	1.2	13.3	84.62	5.5
Unn-13	Unn	2024	3	15.2	7.1	3.012	2.436	10.02	2.226	1.413	1.6	14.6	84.03	5.26
Unn-13	Unn	2024	4	14.3	7.5	2.62	2.126	7	1.925	1.314	1.1	13.5	84.29	5.36
Unn-13	Unn	2024	5	13.9	7	2.54	2.122	6.8	1.721	0.725	0.9	13.1	86.76	6.56
Unn-13	Unn	2024	6	14.5	6.9	2.725	2.181	7.6	1.829	0.852	1.2	12.9	84.21	5.33
Unn-13	Unn	2024	7	14.6	7.2	2.083	2.043	7.4	1.843	0.891	1.3	13.6	82.43	4.69
Unn-13	Unn	2024	8	15.2	7.1	2.724	2.125	7.5	1.921	1.024	1.5	13.2	80	4
Unn-13	Unn	2024	9	15.6	7.3	2.815	2.261	7.8	1.857	0.956	1.3	14.3	83.33	5
Unn-13	Unn	2024	10	13.8	7.8	2.723	2.142	7.6	1.927	1.008	1.4	15.1	81.58	4.43
Unn-14	Unn	2024	1	15.2	7.2	2.624	1.925	7.2	1.946	0.958	1.3	14.3	81.94	4.54
Unn-14	Unn	2024	2	13.9	6.8	2.49	1.836	6.2	1.825	0.923	1.2	13.2	80.65	4.17
Unn-14	Unn	2024	3	16.4	7.6	2.63	1.921	6.8	1.922	1.013	1.4	15.1	79.41	3.86
Unn-14	Unn	2024	4	13.3	7	2.524	2.113	7.2	2.124	1.132	1.6	14.8	77.78	3.5
Unn-14	Unn	2024	5	13.6	6.8	2.709	2.225	8.4	2.216	1.224	1.8	12.8	78.57	3.67
Unn-14	Unn	2024	6	12.9	6.3	2.625	1.913	7.6	1.824	1.121	1.3	13.2	82.89	4.85
Unn-14	Unn	2024	7	13.8	6.5	2.543	1.868	7.1	1.926	1.043	1.3	14.3	81.69	4.46
Unn-14	Unn	2024	8	14.3	7.1	2.481	1.893	7	1.741	0.987	1.2	15.6	82.86	4.83
Unn-14	Unn	2024	9	15.6	7.4	2.359	2.125	7	1.689	0.956	1	14.1	85.71	6
Unn-14	Unn	2024	10	14.3	6.8	2.296	1.923	6.9	1.564	0.924	1.1	13.9	84.06	5.27
Unn-15	Unn	2024	1	13.5	6.5	3.012	2.526	10.8	2.228	1.013	1.3	13.2	87.96	7.31
Unn-15	Unn	2024	2	13.8	6.1	2.922	2.124	10.2	2.112	0.915	1.2	14.5	88.24	7.5
Unn-15	Unn	2024	3	12.6	6.3	2.627	2.132	7.8	2.025	1.013	1.1	12.9	85.9	6.09
Unn-15	Unn	2024	4	11.4	6	2.816	2.124	8.2	2.168	0.999	1.3	11.8	84.15	5.31
Unn-15	Unn	2024	5	12.5	5.8	2.671	2.175	7.6	1.825	0.936	1	13.6	86.84	6.6
Unn-15	Unn	2024	6	11.9	6.2	2.826	2.181	10.2	1.957	0.976	1.2	14.3	88.24	7.5
Unn-15	Unn	2024	7	13.1	5.7	2.675	2.043	9.8	1.824	0.853	1	12.8	89.8	8.8
Unn-15	Unn	2024	8	12.5	7.2	2.543	1.924	8.4	1.858	0.883	1	13.9	88.1	7.4
Unn-15	Unn	2024	9	11.8	6.5	2.746	2.153	8.8	1.893	1.03	1.1	12	87.5	7
Unn-15	Unn	2024	10	12.4	6	2.923	2.224	8.2	2.124	1.182	1.4	12.6	82.93	4.86
Gnd-1	Gnd	2024	1	12.4	5.8	2.97	2.511	11.5	2.042	1.213	1.8	13.6	84.35	5.39
Gnd-1	Gnd	2024	2	12.9	6.3	2.555	2.251	9.5	1.648	1.041	1.6	12.8	83.16	4.94
Gnd-1	Gnd	2024	3	13.2	6.4	2.252	2.366	8.8	1.628	1.42	1.8	13.6	79.55	3.89
Gnd-1	Gnd	2024	4	14.5	7.2	2.555	2.081	9.8	1.996	0.962	0.9	14.1	90.82	9.89
Gnd-1	Gnd	2024	5	12.6	6.1	2.417	2.204	8.4	1.461	0.947	0.9	15.4	89.29	8.33
Gnd-1	Gnd	2024	6	14.8	7.5	2.54	1.946	8.1	2.824	1.121	1	14.3	87.65	7.1
Gnd-1	Gnd	2024	7	13.3	7.1	2.183	1.825	8.3	1.752	1.085	0.9	13.8	89.16	8.22
Gnd-1	Gnd	2024	8	12.5	6.8	2.821	2.143	9.2	2.143	1.096	1.2	12.2	86.96	6.67
Gnd-1	Gnd	2024	9	13.1	7.2	2.755	2.252	9.4	2.025	1.123	1.4	13.9	85.11	5.71
Gnd-1	Gnd	2024	10	12.8	6.2	3.136	2.658	10.8	2.653	1.248	1.6	15.4	85.19	5.75
Gnd-2	Gnd	2024	1	13.1	7.3	2.739	2.35	11.6	1.781	1.134	1.8	13.1	84.48	5.44
Gnd-2	Gnd	2024	2	12.4	6.8	2.326	2.288	9.7	2.044	1.22	2.1	12.4	78.35	3.62
Gnd-2	Gnd	2024	3	11.9	5.9	2.777	2.074	10.3	2.064	1.211	2	11.9	80.58	4.15
Gnd-2	Gnd	2024	4	13.1	7.2	2.719	2.092	10.6	1.79	1.041	1.8	13.3	83.02	4.89
Gnd-2	Gnd	2024	5	12.5	6.3	2.703	2.145	9.8	1.921	1.152	1.9	12.5	80.61	4.16
Gnd-2	Gnd	2024	6	11.8	6.1	2.508	1.926	9.4	1.845	1.143	1.8	11.8	80.85	4.22
Gnd-2	Gnd	2024	7	13.6	6.5	2.346	1.852	8.8	1.921	0.985	1.6	13.6	81.82	4.5
Gnd-2	Gnd	2024	8	14.3	7.2	2.453	2.153	9.2	1.911	1.083	1.7	14.3	81.52	4.41
Gnd-2	Gnd	2024	9	12.8	6.1	2.582	1.928	9.8	1.898	1.025	1.9	12.8	80.61	4.16
Gnd-2	Gnd	2024	10	13.1	7.5	2.412	2.013	9.6	1.865	1.102	2	13.1	79.17	3.8
Gnd-3	Gnd	2024	1	14.1	6.3	2.06	1.452	4.8	1.324	0.833	0.8	16.2	83.33	5
Gnd-3	Gnd	2024	2	13.9	7.5	2.546	2.037	6.9	1.391	1.046	1	15.8	85.51	5.9
Gnd-3	Gnd	2024	3	15.4	7.1	2.384	1.711	6.8	1.44	0.98	0.9	16.4	86.76	6.56
Gnd-3	Gnd	2024	4	16.3	8.3	1.822	1.509	4.3	1.054	0.705	0.8	16.8	81.4	4.38
Gnd-3	Gnd	2024	5	13.8	7.5	1.752	1.47	4.3	1.123	0.624	0.6	15.2	86.05	6.17
Gnd-3	Gnd	2024	6	14.3	7.6	2.443	1.525	6.8	1.395	0.751	1.1	14.9	83.82	5.18
Gnd-3	Gnd	2024	7	15.4	8.1	2.282	1.746	5.6	1.243	0.643	0.8	14.8	85.71	6
Gnd-3	Gnd	2024	8	13.9	7.3	1.925	1.526	4.7	1.224	0.625	0.8	16.3	82.98	4.88
Gnd-3	Gnd	2024	9	14.8	7	2.086	1.648	4.9	1.325	0.724	0.9	13.9	81.63	4.44
Gnd-3	Gnd	2024	10	12.5	6.2	2.053	1.723	4.8	1.281	0.853	1	14.7	79.17	3.8
Gnd-4	Gnd	2024	1	11.9	5.8	3.323	2.052	9.6	2.548	1.045	1.3	13.5	86.46	6.38
Gnd-4	Gnd	2024	2	12.3	6.2	3.125	1.945	8.6	2.256	1.046	1.4	12.2	83.72	5.14
Gnd-4	Gnd	2024	3	10.8	5.4	2.924	1.914	7.8	2.147	1.024	1.2	12.8	84.62	5.5
Gnd-4	Gnd	2024	4	11.4	5.9	3.715	2.066	10.6	2.514	1.123	1.4	12.4	86.79	6.57
Gnd-4	Gnd	2024	5	12.6	6.3	3.321	1.87	10.2	2.56	1.083	1.8	11.9	82.35	4.67
Gnd-4	Gnd	2024	6	13.9	7.1	3.034	1.831	8.4	2.446	0.987	1.6	13.5	80.95	4.25
Gnd-4	Gnd	2024	7	12.5	6.1	2.928	1.782	8.8	2.321	0.886	1.5	12.8	82.95	4.87
Gnd-4	Gnd	2024	8	11.1	6	3.14	2.124	8.9	2.524	0.945	1.7	11.7	80.9	4.24
Gnd-4	Gnd	2024	9	12.8	6.2	2.83	2.025	8.4	2.161	0.873	1.6	13.5	80.95	4.25
Gnd-4	Gnd	2024	10	11.6	5.8	3.025	2.165	8.8	2.045	0.968	1.6	13.4	81.82	4.5
Gnd-5	Gnd	2024	1	14.8	7.6	2.902	2.45	10.6	1.83	1.119	1.6	12.1	84.91	5.63
Gnd-5	Gnd	2024	2	16.2	8.3	3.146	2.424	11.3	2.221	1.06	1.4	10.8	87.61	7.07
Gnd-5	Gnd	2024	3	15.3	7.5	2.926	2.426	10.8	1.93	1.046	1.8	10.6	83.33	5
Gnd-5	Gnd	2024	4	14.4	7.2	2.89	2.453	10.6	1.888	1.086	1.6	9.8	84.91	5.63
Gnd-5	Gnd	2024	5	13.9	6.9	2.462	2.314	9.4	1.46	0.82	1.1	11.5	88.3	7.55
Gnd-5	Gnd	2024	6	15.8	8.1	2.546	2.021	9.5	1.683	0.885	1.3	12.3	86.32	6.31
Gnd-5	Gnd	2024	7	16.5	8.4	2.485	1.926	9.3	1.626	0.831	1.2	9.8	87.1	6.75
Gnd-5	Gnd	2024	8	14.7	7.2	2.721	2.251	9.7	1.758	0.924	1.5	10.4	84.54	5.47
Gnd-5	Gnd	2024	9	15.3	7.6	2.85	2.283	9.8	1.826	0.958	1.6	9.8	83.67	5.13
Gnd-5	Gnd	2024	10	13.8	8.1	2.789	2.185	9.6	1.803	0.983	1.2	11.3	87.5	7
Gnd-6	Gnd	2024	1	15.6	7.6	2.776	2.038	8.4	1.535	0.886	1.2	12.8	85.71	6
Gnd-6	Gnd	2024	2	16.1	6.8	2.655	2.122	7.6	1.835	1.032	1.3	14.3	82.89	4.85
Gnd-6	Gnd	2024	3	15.8	6.5	2.558	1.99	6.3	1.735	0.938	1	16.2	84.13	5.3
Gnd-6	Gnd	2024	4	14.6	7.3	2.522	2.002	5.8	1.72	0.775	0.9	14.5	84.48	5.44
Gnd-6	Gnd	2024	5	13.9	8.2	2.624	2.101	6.7	1.925	1.022	1.1	14.8	83.58	5.09
Gnd-6	Gnd	2024	6	15.8	7.5	2.825	2.241	7.6	1.946	1.053	1.2	13.2	84.21	5.33
Gnd-6	Gnd	2024	7	13.5	8.1	2.643	2.125	7.5	2.012	0.985	1.3	12.5	82.67	4.77
Gnd-6	Gnd	2024	8	14.1	7	2.721	2.211	8.1	2.008	1.002	1.3	11.9	83.95	5.23
Gnd-6	Gnd	2024	9	15.2	7.6	2.883	2.325	8.9	2.046	1.011	1.4	12.8	84.27	5.36
Gnd-6	Gnd	2024	10	13.7	6.5	2.711	2.165	8	1.968	1.006	1.3	13.4	83.75	5.15
Gnd-7	Gnd	2024	1	11.8	5.6	2.743	2.173	7.8	1.496	0.845	1.1	11.8	85.9	6.09
Gnd-7	Gnd	2024	2	12.5	6.3	2.677	2.203	7.5	1.27	1.106	0.9	12.5	88	7.33
Gnd-7	Gnd	2024	3	13.4	7.1	2.729	2.169	7.6	1.631	1.119	1.3	11.7	82.89	4.85
Gnd-7	Gnd	2024	4	12.6	6.2	2.63	2.125	7.2	1.628	1.028	1.2	12.5	83.33	5
Gnd-7	Gnd	2024	5	13.9	6.8	2.581	2.211	7	1.526	0.986	1.1	13.6	84.29	5.36
Gnd-7	Gnd	2024	6	12.8	6.1	2.754	2.324	7.6	1.831	0.928	1.2	13.1	84.21	5.33
Gnd-7	Gnd	2024	7	12.2	6	2.666	2.152	7.2	1.725	0.925	1.3	12.8	81.94	4.54
Gnd-7	Gnd	2024	8	11.8	5.6	2.553	2.083	7.1	1.821	1.021	1.3	14.3	81.69	4.46
Gnd-7	Gnd	2024	9	13.9	6.8	2.66	2.15	7.2	1.73	0.93	1.3	12.8	81.94	4.54
Gnd-7	Gnd	2024	10	12.8	6.1	2.53	2.08	7.1	1.82	1.02	1.28	11.6	81.97	4.55
Gnd-8	Gnd	2024	1	12.8	6.2	3.968	2.093	11.6	2.701	1.047	1.6	15.2	86.21	6.25
Gnd-8	Gnd	2024	2	13.6	6.8	3.651	2.053	8.8	1.528	0.875	1.1	14.8	87.5	7
Gnd-8	Gnd	2024	3	13.7	6.5	3.132	1.89	8.5	1.893	0.882	1.1	13.6	87.06	6.73
Gnd-8	Gnd	2024	4	14.6	7.1	3.585	2.21	11.8	2.308	0.836	1.4	12.9	88.14	7.43
Gnd-8	Gnd	2024	5	13.9	6.8	3.435	1.756	8.6	2.325	1.052	1.7	13.8	80.23	4.06
Gnd-8	Gnd	2024	6	12.4	6.1	3.326	2.025	8.8	2.228	0.987	1.4	14.9	84.09	5.29
Gnd-8	Gnd	2024	7	14.8	7.1	2.94	1.988	8.2	2.155	0.976	1.3	16.2	84.15	5.31
Gnd-8	Gnd	2024	8	15.1	7.5	3.052	2.166	8.4	2.241	1.035	1.5	15.3	82.14	4.6
Gnd-8	Gnd	2024	9	14.7	7.1	3.468	2.325	9.2	2.428	1.121	1.7	14.8	81.52	4.41
Gnd-8	Gnd	2024	10	15.6	7.5	3.72	2.468	10.4	2.568	1.157	1.5	14.1	85.58	5.93
Gnd-9	Gnd	2024	1	12.5	5.8	3.166	2.252	9.8	1.983	0.861	1.2	13.4	87.76	7.17
Gnd-9	Gnd	2024	2	13.3	6.3	2.986	1.903	8.6	1.949	0.897	1	12.8	88.37	7.6
Gnd-9	Gnd	2024	3	10.8	5.4	3.074	2.204	8.9	2.565	0.99	1.3	13.1	85.39	5.85
Gnd-9	Gnd	2024	4	11.6	6.2	2.932	1.786	6.8	2.012	0.85	1.6	13.6	76.47	3.25
Gnd-9	Gnd	2024	5	12.4	6.5	3.055	1.856	8.6	2.16	0.96	1.6	12.9	81.4	4.38
Gnd-9	Gnd	2024	6	10.9	5.3	3.081	1.983	8.8	2.246	1.124	1.8	14.4	79.55	3.89
Gnd-9	Gnd	2024	7	13.3	6.8	2.883	2.025	9.1	2.005	1.006	1.7	13.2	81.32	4.35
Gnd-9	Gnd	2024	8	12.6	6.2	2.925	2.081	9.3	2.071	0.985	1.5	12.4	83.87	5.2
Gnd-9	Gnd	2024	9	12.8	6	3.042	2.185	10.5	2.324	1.143	1.9	13.3	81.9	4.53
Gnd-9	Gnd	2024	10	13.2	5.8	2.931	2.055	9	2.011	0.91	1.4	11.8	84.44	5.43
Gnd-10	Gnd	2024	1	12.6	6.1	3.768	2.754	16.6	2.613	1.094	2.3	14.8	86.14	6.22
Gnd-10	Gnd	2024	2	13.9	6.2	3.37	2.58	14.3	2.607	0.981	1.9	13.8	86.71	6.53
Gnd-10	Gnd	2024	3	13.3	6.8	3.314	2.62	15.8	2.126	1.125	1.8	14.2	88.61	7.78
Gnd-10	Gnd	2024	4	14.8	6.3	3.41	2.77	17.6	2.229	1.01	1.8	15.1	89.77	8.78
Gnd-10	Gnd	2024	5	13.5	7.8	3.35	2.742	15.6	2.201	1.063	1.7	13.6	89.1	8.18
Gnd-10	Gnd	2024	6	15.2	7.2	3.856	2.688	17.2	2.624	1.123	2.1	14.8	87.79	7.19
Gnd-10	Gnd	2024	7	14.1	6.9	3.623	2.843	16.8	2.583	1.065	1.9	15.2	88.69	7.84
Gnd-10	Gnd	2024	8	13.9	6.5	3.558	2.652	16.3	2.543	1.212	1.7	13.8	89.57	8.59
Gnd-10	Gnd	2024	9	14.5	7	3.823	2.528	17.6	2.621	1.152	2.1	12.6	88.07	7.38
Gnd-10	Gnd	2024	10	13.4	6.8	3.524	2.323	16.83	2.485	1.183	2	15.3	88.12	7.42
Gnd-11	Gnd	2024	1	12.5	6.8	3.101	2.698	14.6	1.916	1.173	1.2	13.6	91.78	11.17
Gnd-11	Gnd	2024	2	11.9	6.1	3.124	2.746	14.3	2.028	1.17	1.8	12.8	87.41	6.94
Gnd-11	Gnd	2024	3	12.5	6.2	3.148	2.818	15.3	2.017	1.205	2	11.9	86.93	6.65
Gnd-11	Gnd	2024	4	13.6	7.5	3.963	2.746	15.6	2.07	1.129	2.1	13.2	86.54	6.43
Gnd-11	Gnd	2024	5	14.6	7.6	3.08	2.577	13.6	1.835	1.092	1.8	14.6	86.76	6.56
Gnd-11	Gnd	2024	6	13.8	7.4	3.285	2.185	14.8	1.926	1.025	1.9	13.9	87.16	6.79
Gnd-11	Gnd	2024	7	13.5	7.5	3.024	2.324	14.2	1.888	0.986	1.8	15.3	87.32	6.89
Gnd-11	Gnd	2024	8	14.3	7.8	3.131	2.753	15.1	1.983	1.035	2	16.1	86.75	6.55
Gnd-11	Gnd	2024	9	12.8	6.5	3.546	2.628	15.8	2.145	1.183	2.1	15.2	86.71	6.52
Gnd-11	Gnd	2024	10	11.9	6.2	3.423	2.512	15.6	2.004	1.152	2.1	14.6	86.54	6.43
Gnd-12	Gnd	2024	1	15.3	7.5	2.386	1.896	6.8	1.632	0.836	0.9	15.1	86.76	6.56
Gnd-12	Gnd	2024	2	15.8	7.6	2.229	2.033	6.3	1.43	0.715	0.8	13.9	87.3	6.88
Gnd-12	Gnd	2024	3	16.1	8.3	2.272	1.996	6.5	1.824	1.032	1.2	14.8	81.54	4.42
Gnd-12	Gnd	2024	4	14.8	7.1	2.603	2.112	8.5	1.932	0.93	1.2	14.3	85.88	6.08
Gnd-12	Gnd	2024	5	15.4	7.4	2.54	2.021	8.6	1.83	1.014	1.1	16.2	87.21	6.82
Gnd-12	Gnd	2024	6	15.7	7.5	2.726	2.028	8.8	2.024	1.052	1.4	15.4	84.09	5.29
Gnd-12	Gnd	2024	7	14.3	7.2	2.516	1.977	8.6	1.921	0.995	1.3	16.3	84.88	5.62
Gnd-12	Gnd	2024	8	12.9	6.5	2.721	2.206	8.7	2.081	1.025	1.4	14.9	83.91	5.21
Gnd-12	Gnd	2024	9	13.4	6.9	2.629	2.081	8.6	1.976	0.968	1.3	15.9	84.88	5.62
Gnd-12	Gnd	2024	10	12.1	6.1	2.528	2.125	8.5	1.954	0.943	1.2	14.8	85.88	6.08
Gnd-13	Gnd	2024	1	13.2	6.3	2.839	2.502	12.4	2.237	1.089	1.9	17.2	84.68	5.53
Gnd-13	Gnd	2024	2	14.5	7.1	2.528	2.281	10.2	2.028	1.19	2.1	16.4	79.41	3.86
Gnd-13	Gnd	2024	3	11.8	5.8	2.485	2.475	8.96	1.836	1.032	1.6	15.3	82.14	4.6
Gnd-13	Gnd	2024	4	13.3	7.2	2.496	2.302	11.3	1.901	0.992	1.3	15.2	88.5	7.69
Gnd-13	Gnd	2024	5	14.2	7.6	2.435	2.286	8.4	1.618	0.932	1.3	13.9	84.52	5.46
Gnd-13	Gnd	2024	6	13.4	6.9	2.753	2.025	9.8	1.921	0.952	1.4	12.5	85.71	6
Gnd-13	Gnd	2024	7	15.2	7.8	2.642	2.183	9.6	1.883	1.024	1.3	14.4	86.46	6.38
Gnd-13	Gnd	2024	8	13.5	6.5	2.421	1.859	8.4	1.725	0.988	1.3	13.8	84.52	5.46
Gnd-13	Gnd	2024	9	12.6	6.1	2.583	1.924	9.2	1.856	1.063	1.4	14.1	84.78	5.57
Gnd-13	Gnd	2024	10	11.8	6.4	2.683	2.125	9.4	1.921	0.969	1.5	12.9	84.04	5.27
Gnd-14	Gnd	2024	1	12.5	6.5	2.54	1.981	8.2	1.936	0.832	1.3	13.8	84.15	5.31
Gnd-14	Gnd	2024	2	11.8	5.8	2.322	1.875	7.4	1.825	0.768	1.1	12.4	85.14	5.73
Gnd-14	Gnd	2024	3	12.6	6.2	2.436	1.922	7.6	1.981	0.825	1.3	13.9	82.89	4.85
Gnd-14	Gnd	2024	4	13.1	7.3	2.225	1.761	7.2	1.762	0.761	1	14.1	86.11	6.2
Gnd-14	Gnd	2024	5	12.9	6.8	2.381	1.822	7.5	1.771	0.753	1.1	12.5	85.33	5.82
Gnd-14	Gnd	2024	6	13.3	7.2	2.675	2.024	7.4	2.021	0.824	1.3	10.9	82.43	4.69
Gnd-14	Gnd	2024	7	12.8	6.1	2.721	2.278	8.2	2.24	0.957	1.5	10.7	81.71	4.47
Gnd-14	Gnd	2024	8	14.1	7.5	2.522	2.146	7.8	1.965	0.893	1.2	11.5	84.62	5.5
Gnd-14	Gnd	2024	9	13.5	6.8	2.688	2.071	8.4	1.782	0.789	1.2	12.3	85.71	6
Gnd-14	Gnd	2024	10	13.4	6.8	2.577	2.162	8.2	1.994	0.869	1.3	11.8	84.15	5.31
Gnd-15	Gnd	2024	1	14.3	7.8	2.472	2.173	8.2	1.855	1.012	1.3	14.6	84.15	5.31
Gnd-15	Gnd	2024	2	11.9	6.3	2.665	2.362	8.6	1.98	0.815	1.3	12.8	84.88	5.62
Gnd-15	Gnd	2024	3	12.6	6.7	2.286	2.125	7.3	1.484	0.744	0.8	13.6	89.04	8.13
Gnd-15	Gnd	2024	4	13.5	7.5	2.149	2.106	6.5	1.562	0.711	0.8	11.9	87.69	7.13
Gnd-15	Gnd	2024	5	14.8	7.8	2.149	1.808	5.8	1.287	0.727	0.6	15.2	89.66	8.67
Gnd-15	Gnd	2024	6	13.9	7.5	2.253	1.923	7.6	1.851	1.085	1.2	13.9	84.21	5.33
Gnd-15	Gnd	2024	7	13.5	7.6	2.148	1.875	7.2	1.843	0.983	1.1	12.6	84.72	5.55
Gnd-15	Gnd	2024	8	14.6	7.7	2.321	1.742	8.1	1.958	0.965	1.4	11.8	82.72	4.79
Gnd-15	Gnd	2024	9	12.5	6.5	2.145	1.758	6.8	1.903	1.021	1.5	11.2	77.94	3.53
Gnd-15	Gnd	2024	10	13.7	6.8	2.268	1.698	7.1	1.846	0.988	1.3	11.9	81.69	4.46
Gnd-16	Gnd	2024	1	13.2	6.5	2.708	2.49	12.2	1.878	0.98	1.1	13.2	90.98	10.09
Gnd-16	Gnd	2024	2	12.5	6.3	2.737	2.412	12.8	2.085	1.136	1.4	13.4	89.06	8.14
Gnd-16	Gnd	2024	3	11.9	5.9	2.867	2.521	13.6	2.064	1.436	2.2	12.3	83.82	5.18
Gnd-16	Gnd	2024	4	13.7	6.3	2.499	1.893	7.5	1.862	1.118	1.1	11.8	85.33	5.82
Gnd-16	Gnd	2024	5	14.3	7	2.476	2.063	8.3	1.814	1.142	1.4	13.2	83.13	4.93
Gnd-16	Gnd	2024	6	13.5	6.8	2.525	2.111	11.2	1.925	1.043	1.6	11.4	85.71	6
Gnd-16	Gnd	2024	7	11.8	5.9	2.721	2.225	10.9	2.008	1.085	1.8	11.8	83.49	5.06
Gnd-16	Gnd	2024	8	12.2	6.1	2.951	2.283	11.4	2.145	1.102	1.8	13.2	84.21	5.33
Gnd-16	Gnd	2024	9	13.6	6.2	2.425	1.926	10.8	1.898	0.985	1.6	12.6	85.19	5.75
Gnd-16	Gnd	2024	10	14.2	6.8	2.682	2.038	11	1.989	1.004	1.8	13.2	83.64	5.11
Gnd-17	Gnd	2024	1	13.2	6.9	2.438	2.143	8.4	1.913	0.815	1.1	12.8	86.9	6.64
Gnd-17	Gnd	2024	2	13.5	6.5	2.378	2.105	7.6	1.732	1.034	1	13.6	86.84	6.6
Gnd-17	Gnd	2024	3	14.6	7.6	2.704	2.234	7.4	1.835	1.132	1.2	14.1	83.78	5.17
Gnd-17	Gnd	2024	4	13.9	7.4	2.335	1.936	6.9	1.73	0.831	0.9	14.3	86.96	6.67
Gnd-17	Gnd	2024	5	12.8	6.8	2.551	1.825	6.3	1.921	1.02	1.1	13.9	82.54	4.73
Gnd-17	Gnd	2024	6	13.3	7.5	2.681	1.924	7.8	1.853	1.035	1	14.2	87.18	6.8
Gnd-17	Gnd	2024	7	14.6	7.8	2.425	1.855	7.6	1.746	0.988	0.9	13.8	88.16	7.44
Gnd-17	Gnd	2024	8	15.2	8.3	2.346	1.764	7.4	1.788	0.946	1	11.2	86.49	6.4
Gnd-17	Gnd	2024	9	13.6	6.5	2.525	1.789	8.2	1.835	1.042	1.1	11.8	86.59	6.45
Gnd-17	Gnd	2024	10	12.5	6.2	2.423	1.846	7.8	1.821	1.051	1.2	10.9	84.62	5.5
Gnd-18	Gnd	2024	1	12.3	6.1	3.24	2.86	13.68	2.63	1.244	1.6	13.2	88.3	7.55
Gnd-18	Gnd	2024	2	13.8	7.2	3.15	2.754	12.4	2.461	1.128	1.5	10.8	87.9	7.27
Gnd-18	Gnd	2024	3	12.5	6.3	3.028	2.64	11.3	2.35	1.151	1.5	11.3	86.73	6.53
Gnd-18	Gnd	2024	4	13.9	7.4	2.94	2.562	11.21	2.444	1.225	1.5	9.4	86.62	6.47
Gnd-18	Gnd	2024	5	13.4	7.1	3.052	2.721	12.4	2.361	1.183	1.6	10.6	87.1	6.75
Gnd-18	Gnd	2024	6	14.8	7.8	3.968	3.14	14.1	2.763	1.341	2.1	11.8	85.11	5.71
Gnd-18	Gnd	2024	7	15.3	8.1	3.652	2.83	13.6	2.551	1.183	1.8	13.2	86.76	6.56
Gnd-18	Gnd	2024	8	13.1	7.2	2.86	2.165	11.2	2.164	0.914	1.5	11.9	86.61	6.47
Gnd-18	Gnd	2024	9	12.5	6.3	3.068	2.565	12.4	2.26	1.025	1.5	12.2	87.9	7.27
Gnd-18	Gnd	2024	10	13.4	6.7	3.254	2.64	12.8	2.344	1.188	1.8	11.6	85.94	6.11
Gnd-19	Gnd	2024	1	10.8	5.8	2.83	2.226	8.3	2.224	0.946	1.6	13.3	80.72	4.19
Gnd-19	Gnd	2024	2	11.6	6.3	2.46	2.928	7.2	0.204	0.825	1.4	12.4	80.56	4.14
Gnd-19	Gnd	2024	3	12.4	5.9	2.551	2.141	7.8	2.125	0.891	1.5	11.6	80.77	4.2
Gnd-19	Gnd	2024	4	13.3	6.7	2.634	2.125	8.1	2.161	0.923	1.6	12.8	80.25	4.06
Gnd-19	Gnd	2024	5	11.4	5.6	2.428	1.869	7.2	2.026	0.789	1.3	11.3	81.94	4.54
Gnd-19	Gnd	2024	6	12.6	6.3	2.635	2.183	7.6	2.095	0.861	1.3	10.3	82.89	4.85
Gnd-19	Gnd	2024	7	13.9	7.4	2.328	1.852	6.9	1.983	0.703	1.1	9.8	84.06	5.27
Gnd-19	Gnd	2024	8	13.1	7.3	2.553	1.924	7.5	2.001	0.75	1.3	11.5	82.67	4.77
Gnd-19	Gnd	2024	9	12.5	6.1	2.461	1.888	7.2	1.836	0.821	1.2	11.9	83.33	5
Gnd-19	Gnd	2024	10	13.4	7.2	2.567	1.986	7.6	2.056	0.825	1.4	9.8	81.58	4.43
Gnd-20	Gnd	2024	1	14.3	7.3	2.83	1.921	7.6	2.12	0.985	1.5	12.9	80.26	4.07
Gnd-20	Gnd	2024	2	12.9	6.8	2.721	1.835	7.4	1.927	0.822	1.3	13.6	82.43	4.69
Gnd-20	Gnd	2024	3	11.8	5.4	2.762	2.021	7.8	1.988	0.751	1.3	11.8	83.33	5
Gnd-20	Gnd	2024	4	13.6	6.3	2.835	2.224	8.2	1.925	0.722	1.2	13.5	85.37	5.83
Gnd-20	Gnd	2024	5	14.3	7.5	2.641	2.14	7.5	1.857	0.788	1	11.2	86.67	6.5
Gnd-20	Gnd	2024	6	15.9	8.3	2.58	2.065	7.2	1.73	0.821	1	10.8	86.11	6.2
Gnd-20	Gnd	2024	7	14.6	7.5	2.72	2.17	7.6	1.822	0.852	1.2	11.4	84.21	5.33
Gnd-20	Gnd	2024	8	13.8	6.4	2.623	1.986	7.4	1.764	0.724	1.1	12.9	85.14	5.73
Gnd-20	Gnd	2024	9	12.5	6.1	2.537	1.881	7.4	1.721	0.721	1	11.6	86.49	6.4
Gnd-20	Gnd	2024	10	14.3	7.2	2.631	1.988	7.6	1.775	0.765	1.1	10.8	85.53	5.91

## Sheet: Qualitative_traits
Gen	TGH	TF	LL/LW	PetL	LApx	LBs	MLC	MFC	MFS	MFApx	MFSE	MFPC
Lk-1	3	1	7	5	7	3	5	2	3	5	7	9
Lk-2	3	3	3	5	7	7	3	2	3	7	7	9
Lk-3	5	3	7	5	7	3	5	2	5	7	7	9
Lk-4	3	1	7	5	7	3	5	2	3	7	7	1
Lk-5	5	1	7	5	7	3	3	1	9	7	3	9
Lk-6	5	1	3	3	7	3	5	3	5	7	7	1
Lk-7	5	1	7	7	7	3	5	1	5	7	7	1
Lk-8	5	3	7	7	7	7	5	2	5	7	7	9
Lk-9	3	1	7	5	7	7	5	3	5	7	7	9
Lk-10	5	1	3	5	7	7	5	1	5	7	7	9
Lk-11	5	1	7	5	7	3	3	1	5	5	3	9
Lk-12	3	1	3	5	7	7	3	1	3	3	5	9
Lk-13	3	1	7	5	7	3	3	1	3	3	3	9
Lk-14	5	3	7	7	7	3	3	3	3	5	5	9
Lk-15	3	3	7	5	7	3	3	3	3	5	5	1
Lk-16	5	3	7	7	7	7	3	3	5	3	5	9
Lk-17	3	1	7	5	7	3	3	1	3	3	5	9
Lk-18	3	1	7	5	7	3	3	1	5	3	3	9
Lk-19	5	1	7	5	7	3	3	1	5	3	5	1
Lk-20	3	1	7	5	7	3	3	3	5	3	5	9
Lk-21	5	3	7	5	7	3	3	1	3	3	5	1
Lk-22	3	3	7	5	7	3	3	3	5	3	5	9
Lk-23	3	3	7	7	7	3	3	3	5	3	3	1
Lk-24	5	1	7	5	7	3	3	1	3	3	5	1
Lk-25	7	1	7	5	7	3	3	1	5	3	3	9
Lk-26	5	1	7	5	7	3	3	1	5	3	3	9
Lk-27	3	1	7	5	7	3	3	1	5	3	3	9
Lk-28	5	1	7	5	7	3	3	1	5	3	3	9
Lk-29	3	1	7	5	7	3	3	3	5	3	3	1
Lk-30	5	1	7	5	7	3	5	1	5	3	3	9
Lk-31	3	3	7	5	3	3	3	1	5	3	3	9
Lk-32	7	3	7	5	7	3	3	1	5	3	3	9
Lk-33	3	3	7	5	7	3	3	1	5	3	3	9
Ay-1	3	3	7	5	7	3	5	3	9	7	5	1
Ay-2	3	3	7	5	7	3	3	3	9	7	7	1
Ay-3	5	3	7	5	7	3	5	3	9	7	5	1
Ay-4	3	3	7	5	7	3	5	3	9	7	5	1
Ay-5	5	1	7	5	7	3	5	3	9	7	7	1
Ay-6	5	3	7	5	7	3	5	3	9	7	5	9
Sd-1	5	3	7	5	7	3	5	3	9	7	7	1
Sd-2	3	1	7	5	7	3	3	3	9	7	7	1
Sd-3	5	1	7	5	7	3	3	2	5	7	7	9
Sd-4	5	3	7	7	7	3	3	3	9	7	5	1
Sd-5	3	3	7	5	7	7	3	3	5	7	3	1
Sd-6	3	3	7	5	7	3	3	3	9	7	7	1
Sd-7	5	1	7	5	7	3	3	3	9	7	7	9
Hr-1	3	1	7	5	7	3	3	1	3	3	5	9
Hr-2	3	1	7	5	7	7	3	1	5	3	5	1
Hr-3	7	1	3	5	7	7	5	1	3	3	5	1
Hr-4	5	1	3	5	7	7	3	3	3	3	5	1
Hr-5	5	1	3	5	7	7	3	3	5	3	5	9
Hr-6	5	1	7	3	7	3	3	1	3	3	5	1
Hr-7	5	1	7	5	7	3	3	1	5	3	3	9
Hr-8	3	3	3	5	7	7	5	1	3	3	5	9
Hr-9	7	1	7	5	7	3	3	3	3	3	5	9
Hr-10	3	1	7	3	7	7	3	1	3	3	5	9
Hr-11	3	3	7	3	7	3	5	1	5	3	5	9
Hr-12	3	3	7	3	7	3	5	1	5	3	5	1
Hr-13	5	1	7	5	7	3	3	3	3	3	5	1
Hr-14	3	1	3	3	7	3	3	1	3	3	5	9
Hr-15	3	1	3	3	7	3	3	3	5	3	5	9
Hr-16	3	1	7	3	7	3	3	1	3	3	5	9
Hr-17	3	1	7	5	7	3	3	3	3	3	5	9
Hr-18	5	1	7	3	7	3	3	1	5	3	5	9
Hr-19	5	3	3	5	7	3	3	3	3	3	5	9
Hr-20	7	3	3	5	7	3	3	1	5	3	5	1
Hr-21	7	1	7	3	7	7	3	3	3	3	5	9
Hr-22	7	1	7	3	7	3	3	3	3	3	5	1
Br-1	7	1	7	5	7	3	3	1	3	3	5	9
Br-2	3	3	7	5	7	3	3	1	3	3	5	1
Br-3	5	1	3	5	7	3	3	3	3	3	5	9
Br-4	3	3	7	5	7	3	3	3	5	3	5	1
Br-5	5	1	7	5	7	3	3	3	5	3	5	9
Br-6	5	1	7	5	7	3	3	3	5	3	3	9
Br-7	3	1	7	5	7	3	3	1	5	3	3	9
Br-8	3	1	7	5	7	3	3	3	5	3	5	9
Br-9	3	1	7	5	7	3	3	1	3	3	5	9
Br-10	5	1	7	5	7	3	3	1	5	3	3	9
Br-11	3	1	7	5	7	3	3	1	5	3	5	9
Br-12	7	3	7	5	7	3	3	1	5	3	3	9
Br-13	5	1	7	5	7	3	3	1	5	3	5	1
Br-14	5	3	7	5	7	3	3	3	3	3	5	1
Br-15	5	1	7	5	7	3	3	3	3	5	7	1
Br-16	3	1	3	5	7	3	3	1	5	3	5	9
Br-17	3	3	3	5	7	3	3	2	9	3	5	1
Br-18	3	3	3	5	7	3	3	1	5	3	5	9
Br-19	3	3	3	5	7	3	3	1	3	3	5	9
Br-20	3	3	3	5	7	3	3	1	5	3	5	9
Un-1	3	1	7	5	7	3	3	3	3	3	5	1
Un-2	3	1	7	5	7	7	3	2	3	3	7	1
Un-3	3	1	7	5	7	7	3	2	3	5	7	1
Un-4	5	3	7	5	7	7	3	1	3	3	7	1
Un-5	7	3	7	5	7	3	3	1	5	3	3	9
Un-6	3	1	7	5	7	3	3	1	5	3	5	9
Un-7	3	1	7	5	7	3	3	1	7	3	3	9
Un-8	5	1	7	5	7	3	3	2	9	3	5	1
Un-9	3	1	3	5	7	3	3	2	9	3	5	1
Un-10	3	3	7	5	7	7	3	3	9	3	5	9
Un-11	3	1	3	5	7	3	3	1	3	3	5	1
Un-12	3	1	7	5	7	3	3	1	5	3	5	9
Un-13	3	1	7	5	7	3	3	2	3	3	5	1
Un-14	5	1	7	5	7	7	3	2	3	3	5	9
Un-15	3	3	7	5	7	3	3	1	3	3	5	9
Gn-1	3	1	3	5	7	3	3	2	9	3	7	1
Gn-2	5	1	3	5	7	3	3	1	3	3	5	1
Gn-3	3	1	3	5	7	3	3	3	3	3	5	1
Gn-4	3	1	3	5	7	3	3	1	5	3	3	1
Gn-5	5	3	3	5	7	3	3	2	3	5	5	9
Gn-6	3	3	7	5	7	3	3	2	3	3	5	9
Gn-7	5	1	7	5	7	3	3	2	3	3	5	9
Gn-8	3	3	7	5	7	3	3	1	5	3	3	1
Gn-9	5	3	7	5	7	3	3	1	5	3	3	9
Gn-10	3	3	7	5	7	3	3	2	3	3	5	9
Gn-11	3	3	3	5	7	3	3	2	3	3	5	9
Gn-12	5	1	7	5	7	3	3	2	9	3	5	1
Gn-13	3	1	3	5	7	3	3	1	3	3	5	9
Gn-14	3	3	3	5	7	3	3	1	9	3	5	1
Gn-15	3	1	3	5	7	3	3	1	9	5	5	1
Gn-16	3	3	7	5	7	3	3	2	9	3	5	9
Gn-17	5	3	3	5	7	3	3	1	3	3	5	9
Gn-18	7	3	3	5	7	3	3	1	9	5	3	1
Gn-19	3	3	3	5	7	3	3	1	3	5	7	9
Gn-20	3	3	7	5	7	3	3	1	3	3	7	1

## Sheet: Biochemical_traits
Genotype	Rep	TSS	Acid	TA	pH	Ascorbic acid	Total anthocyanins	Total flavonoids	Total phenols	Scavenging activity
Br-13	1	12.5	0.77	16.23	3.36	26.23	142.1	1.61	6.62	54.98
Br-13	2	12.3	0.81	15.19	3.04	30.05	131.4	1.58	6.89	55.86
Br-13	3	11.8	0.69	17.1	2.98	28.14	150.2	1.69	6.56	56.13
Br-14	1	11.6	0.96	12.08	3.46	33.4	98.7	1.53	7.32	58.23
Br-14	2	12.4	1.02	12.16	3.11	36.17	110.2	1.59	7.67	60.56
Br-14	3	11.9	0.92	12.93	2.97	34.29	106.3	1.62	7.51	60.76
Br-15	1	12.6	1.37	9.2	2.99	35.11	109.8	1.94	6.14	58.01
Br-15	2	11.8	1.42	8.31	3.06	31.2	120.2	1.87	6.43	56.97
Br-15	3	12.6	1.51	8.34	3.09	30.86	111.5	1.91	6.21	57.46
Br-17	1	13.1	1.02	12.84	3.2	36.18	148.8	1.81	8.11	65.02
Br-17	2	14.4	0.95	15.16	3.24	40.02	161.2	1.87	7.93	64.53
Br-17	3	13.6	1.08	12.59	3.21	41.26	163.2	1.79	8.03	63.88
Br-20	1	12.9	1.24	10.4	3.16	30.24	178.5	1.75	7.63	63.14
Br-20	2	13.8	1.38	10	3.08	27.45	163.5	1.8	7.26	62.86
Br-20	3	13.7	1.17	11.71	3.14	30.68	178.9	1.79	7.45	61.24
Un-5	1	13.2	1.41	9.36	3.06	28.15	139.8	1.79	7.91	64.36
Un-5	2	14.4	1.32	10.91	3.22	29.15	156.2	1.85	7.89	63.88
Un-5	3	13.9	1.47	9.46	3.18	26.95	144.7	1.74	7.86	63.13
Un-6	1	13.1	0.92	14.24	3.08	39.65	156.2	1.59	8.26	63.17
Un-6	2	14	0.81	17.28	3.24	44.26	170.3	1.81	8.12	62.95
Un-6	3	13.5	0.83	16.27	3.28	40.56	172.1	1.74	8.05	61.66
Un-8	1	14.6	1.68	8.69	3.45	35.12	96.2	1.74	6.61	62.3
Un-8	2	13.8	1.76	7.84	3.27	31.25	100.4	1.88	6.54	59.65
Un-8	3	14.2	1.62	8.77	3.04	33.58	98.8	1.83	6.6	60.24
Un-13	1	13.2	1.32	10	3.36	38.12	104.4	1.64	6.98	66.81
Un-13	2	14.1	1.21	11.65	3.71	34.82	110.2	1.74	7.11	66.83
Un-13	3	14.2	1.42	10	3.14	36.92	108.6	1.58	6.87	64.95
Un-14	1	13.5	1.19	11.34	3.16	29.61	148.1	1.81	6.81	58.77
Un-14	2	14.6	1.28	11.41	3.37	26.35	156.2	1.97	6.76	56.98
Un-14	3	14	1.08	12.96	2.93	26.91	142.6	1.92	6.79	56.98
Gn-10	1	14.8	0.95	15.58	2.64	42.35	192.6	1.74	7.91	61.04
Gn-10	2	13.9	1.11	12.52	2.58	44.17	186.8	2.01	7.78	60.44
Gn-10	3	14.5	1.04	13.94	2.82	38.69	200.4	1.87	8.16	60.23
Gn-11	1	13.6	1.47	9.25	3.02	42.15	180.1	1.77	7.73	64.21
Gn-11	2	14.2	1.61	8.82	2.67	46.35	174.4	1.61	7.61	62.94
Gn-11	3	14.4	1.62	8.89	2.89	41.08	176.1	1.69	7.68	62.61
Gn-14	1	11.6	1.44	8.06	2.87	28.15	111.9	1.51	6.34	65.31
Gn-14	2	12.8	1.57	8.15	3.12	33.04	108.5	1.72	6.44	63.87
Gn-14	3	12.7	1.55	8.19	2.69	30.64	113.6	1.61	6.41	64.21
Gn-15	1	12.4	1.17	10.6	3.01	22.04	120.8	1.74	8.23	67.54
Gn-15	2	13.5	1.22	11.07	3.19	20.52	124.4	1.86	8.21	65.89
Gn-15	3	13.2	1.21	10.91	2.94	20.63	119.9	1.77	8.14	67.17
Gn-18	1	11.2	1.27	8.82	3.32	39.25	97.8	1.81	6.98	61.16
Gn-18	2	12	1.41	8.51	2.99	42.31	100.2	1.94	6.86	58.96
Gn-18	3	11.7	1.19	9.83	3.06	38.56	96.5	1.98	6.93	60.44
